# Supplementary material for: Vitamin D Deficiency During Development Permanently Alters Liver Cell Composition and Function
Source: Front Endocrinol (Lausanne). 2022 May 12;13:860286. doi: 10.3389/fendo.2022.860286 (PMC9133936; doi:10.3389/fendo.2022.860286)
Supplement: Supplementary file 2 [file Table_1.xlsx]

## Sheet: SuppleTable1
Supplementary Table 1: A list of primer sequences used in this study
Primer name	Target gene name	Sequence
qRTm_Cidec_F_KL	Cidec	TGACCTGCACTGCTACAAGG
qRTm_Cidec_R_KL	Cidec	TTGCAGCATCTTCAGACAGG
qRTm_Col3a1_F_KL	Col3a1	GGAGGAATGGGTGGCTATCC
qRTm_Col3a1_R_KL	Col3a1	CCAGCTTGACCAGGTTCACC
qRTm_Cyp1a2_F_KL	Cyp1a2	TGGCTTCCACATTCCCAAGG
qRTm_Cyp1a2_R_KL	Cyp1a2	CATCACCTTCTCGCTCTGGG
qRTm_Adh6-ps1_F_KL	Adh6-ps1	GGCTAACCTCTGTCATCTCTGC
qRTm_Adh6-ps1_R_KL	Adh6-ps1	GATGGCCTTAAGTCGGTTTTCC
qRTm_Cyp2c50_F_KL	Cyp2c50	TAGCAAAGAGTTCCCCAACC
qRTm_Cyp2c50_R_KL	Cyp2c50	GGTGAACCAGAGGTTTCAGG

## Sheet: SuppleTable2
Supplementary Table 2: A list of top 100 genes projected on the PC1 and PC2
PC1		PC2
Ensemble ID	Gene symbol	Ensemble ID	Gene symbol
ENSMUSG00000029368	Alb	ENSMUSG00000073842	Mup7
ENSMUSG00000097971	Gm26917	ENSMUSG00000096688	Mup17
ENSMUSG00000002985	Apoe	ENSMUSG00000096674	Mup15
ENSMUSG00000064351	mt-Co1	ENSMUSG00000073834	Mup11
ENSMUSG00000037071	Scd1	ENSMUSG00000038576	Susd4
ENSMUSG00000020609	Apob	ENSMUSG00000078683	Mup1
ENSMUSG00000098178	Gm42418	ENSMUSG00000078675	Mup16
ENSMUSG00000024164	C3	ENSMUSG00000026475	Rgs16
ENSMUSG00000064370	mt-Cytb	ENSMUSG00000094793	Mup12
ENSMUSG00000032083	Apoa1	ENSMUSG00000038092	Hsd3b5
ENSMUSG00000076258	Gm23935	ENSMUSG00000042248	Cyp2c37
ENSMUSG00000022868	Ahsg	ENSMUSG00000067225	Cyp2c54
ENSMUSG00000058207	Serpina3k	ENSMUSG00000041567	Serpina12
ENSMUSG00000030359	Pzp	ENSMUSG00000020000	Moxd1
ENSMUSG00000072849	Serpina1e	ENSMUSG00000035686	Thrsp
ENSMUSG00000064341	mt-Nd1	ENSMUSG00000078673	Mup19
ENSMUSG00000025991	Cps1	ENSMUSG00000008845	Cd163
ENSMUSG00000064367	mt-Nd5	ENSMUSG00000073830	Mup14
ENSMUSG00000028001	Fga	ENSMUSG00000039519	Cyp7b1
ENSMUSG00000061808	Ttr	ENSMUSG00000020593	Lpin1
ENSMUSG00000035540	Gc	ENSMUSG00000032028	Nxpe2
ENSMUSG00000071178	Serpina1b	ENSMUSG00000032561	Acpp
ENSMUSG00000005681	Apoa2	ENSMUSG00000067144	Slc22a7
ENSMUSG00000064373	Selenop	ENSMUSG00000066153	Mup21
ENSMUSG00000065037	Rn7sk	ENSMUSG00000054827	Cyp2c50
ENSMUSG00000064363	mt-Nd4	ENSMUSG00000049404	Rarres1
ENSMUSG00000066154	Mup3	ENSMUSG00000022215	Fitm1
ENSMUSG00000033831	Fgb	ENSMUSG00000041237	Pklr
ENSMUSG00000025479	Cyp2e1	ENSMUSG00000078674	Mup18
ENSMUSG00000064345	mt-Nd2	ENSMUSG00000019935	Slc17a8
ENSMUSG00000059908	Mug1	ENSMUSG00000026473	Glul
ENSMUSG00000030895	Hpx	ENSMUSG00000028838	Extl1
ENSMUSG00000079015	Serpina1c	ENSMUSG00000068086	Cyp2d9
ENSMUSG00000028603	Scp2	ENSMUSG00000066154	Mup3
ENSMUSG00000028307	Aldob	ENSMUSG00000030257	Srgap3
ENSMUSG00000033860	Fgg	ENSMUSG00000002289	Angptl4
ENSMUSG00000076441	Ass1	ENSMUSG00000038591	Colec10
ENSMUSG00000026193	Fn1	ENSMUSG00000005677	Nr1i3
ENSMUSG00000071177	Serpina1d	ENSMUSG00000054793	Cadm4
ENSMUSG00000020777	Acox1	ENSMUSG00000040938	Slc16a11
ENSMUSG00000027187	Cat	ENSMUSG00000028469	Npr2
ENSMUSG00000040564	Apoc1	ENSMUSG00000112527	Gm35696
ENSMUSG00000037742	Eef1a1	ENSMUSG00000022129	Dct
ENSMUSG00000027559	Car3	ENSMUSG00000064325	Hhip
ENSMUSG00000056035	Cyp3a11	ENSMUSG00000015599	Ttbk1
ENSMUSG00000017344	Vtn	ENSMUSG00000038754	Elovl3
ENSMUSG00000059481	Plg	ENSMUSG00000089943	Ugt1a5
ENSMUSG00000024990	Rbp4	ENSMUSG00000026610	Esrrg
ENSMUSG00000074768	Bhmt	ENSMUSG00000111013	Gm32468
ENSMUSG00000037798	Mat1a	ENSMUSG00000041698	Slco1a1
ENSMUSG00000027513	Pck1	ENSMUSG00000066687	Zbtb16
ENSMUSG00000031722	Hp	ENSMUSG00000022508	Bcl6
ENSMUSG00000029455	Aldh2	ENSMUSG00000045776	Lrtm1
ENSMUSG00000057400	Ces1c	ENSMUSG00000032310	Cyp1a2
ENSMUSG00000026715	Serpinc1	ENSMUSG00000090306	Adh6-ps1
ENSMUSG00000027875	Hmgcs2	ENSMUSG00000088246	Gm25911
ENSMUSG00000040249	Lrp1	ENSMUSG00000084309	Mup-ps20
ENSMUSG00000021922	Itih4	ENSMUSG00000064337	mt-Rnr1
ENSMUSG00000028356	Ambp	ENSMUSG00000046794	Ppp1r3b
ENSMUSG00000022875	Kng1	ENSMUSG00000034785	Dio1
ENSMUSG00000060802	B2m	ENSMUSG00000042010	Acacb
ENSMUSG00000029580	Actb	ENSMUSG00000022351	Sqle
ENSMUSG00000073418	C4b	ENSMUSG00000050445	Cyp8b1
ENSMUSG00000029445	Hpd	ENSMUSG00000044378	Slc15a5
ENSMUSG00000001670	Tat	ENSMUSG00000024118	Tedc2
ENSMUSG00000027249	F2	ENSMUSG00000001665	Gstt3
ENSMUSG00000067235	H2-Q10	ENSMUSG00000040127	Sdr9c7
ENSMUSG00000025153	Fasn	ENSMUSG00000021135	Slc10a1
ENSMUSG00000092837	Rpph1	ENSMUSG00000030762	Aqp8
ENSMUSG00000022037	Clu	ENSMUSG00000003053	Cyp2c29
ENSMUSG00000008540	Mgst1	ENSMUSG00000027577	Chrna4
ENSMUSG00000074207	Adh1	ENSMUSG00000025153	Fasn
ENSMUSG00000050708	Ftl1	ENSMUSG00000060317	Acnat2
ENSMUSG00000000049	Apoh	ENSMUSG00000035948	Acss3
ENSMUSG00000023010	Tmbim6	ENSMUSG00000024697	Gna14
ENSMUSG00000069922	Ces3a	ENSMUSG00000030934	Oat
ENSMUSG00000052974	Cyp2f2	ENSMUSG00000027605	Acss2
ENSMUSG00000058135	Gstm1	ENSMUSG00000085995	Gm2788
ENSMUSG00000028186	Uox	ENSMUSG00000078686	Mup9
ENSMUSG00000034994	Eef2	ENSMUSG00000034853	Acot11
ENSMUSG00000002769	Gnmt	ENSMUSG00000030378	Sult2a8
ENSMUSG00000010064	Slc38a3	ENSMUSG00000076281	Gm24270
ENSMUSG00000078672	Mup20	ENSMUSG00000037266	Rsrp1
ENSMUSG00000017493	Igfbp4	ENSMUSG00000061780	Cfd
ENSMUSG00000066366	Serpina1a	ENSMUSG00000109482	Gm4756
ENSMUSG00000022464	Slc38a4	ENSMUSG00000006494	Pdk1
ENSMUSG00000063856	Gpx1	ENSMUSG00000025271	Pfkfb1
ENSMUSG00000025130	P4hb	ENSMUSG00000003526	Prodh
ENSMUSG00000001435	Col18a1	ENSMUSG00000098973	Mir6236
ENSMUSG00000026664	Phyh	ENSMUSG00000025479	Cyp2e1
ENSMUSG00000030088	Aldh1l1	ENSMUSG00000068083	Cyp2d40
ENSMUSG00000026417	Pigr	ENSMUSG00000032418	Me1
ENSMUSG00000024661	Fth1	ENSMUSG00000097426	Gm8941
ENSMUSG00000054422	Fabp1	ENSMUSG00000031431	Tsc22d3
ENSMUSG00000037254	Itih2	ENSMUSG00000088609	Gm24187
ENSMUSG00000020122	Egfr	ENSMUSG00000092075	Serpina4-ps1
ENSMUSG00000033022	Cdo1	ENSMUSG00000042978	Sbk1
ENSMUSG00000057666	Gapdh	ENSMUSG00000063704	Mapk15
ENSMUSG00000028967	Errfi1	ENSMUSG00000035202	Lars2
ENSMUSG00000027359	Slc27a2	ENSMUSG00000029162	Khk

## Sheet: SuppleTable3
Supplementary Table 3: a list of differentially expressed genes
Ensemble gene ID	base Mean	log2 Fold Change (VDS-VDD)	log2Fold Change standard deviation	stat	p-value	Adjusted p-value	Gene symbol	Direction
ENSMUSG00000055003.14	40.621	-7.32312	1.83249	-3.99626	6.43518e-05	0.00736945	Lrtm2	Up
ENSMUSG00000074254.4	178.199	-7.27052	1.46194	-4.9732	6.5856e-07	0.000469643	Cyp2a4	Up
ENSMUSG00000027238.17	8.93307	-6.58744	1.62683	-4.04926	5.13803e-05	0.00683776	Frmd5	Up
ENSMUSG00000029816.10	126.59	-5.81165	0.92615	-6.27506	3.49498e-10	1.82776e-06	Gpnmb	Up
ENSMUSG00000032357.12	12.9585	-5.56303	1.64031	-3.39146	0.000695224	0.0304675	Tinag	Up
ENSMUSG00000024598.8	8.31048	-5.49706	1.23054	-4.4672	7.92482e-06	0.00207597	Fbn2	Up
ENSMUSG00000061099.12	4.358	-5.03263	1.26416	-3.98099	6.86276e-05	0.00752936	Gapdhs	Up
ENSMUSG00000018924.6	5.96948	-4.99231	1.26294	-3.95292	7.72035e-05	0.00821207	Alox15	Up
ENSMUSG00000024388.10	5.77655	-4.95092	1.3667	-3.62255	0.000291717	0.0183867	Myo7b	Up
ENSMUSG00000049420.9	2.86051	-4.95061	1.44625	-3.42307	0.000619177	0.0284876	Tmem200a	Up
ENSMUSG00000022829.14	7.80973	-4.89158	1.06219	-4.60518	4.12117e-06	0.00126997	Stxbp5l	Up
ENSMUSG00000075224.8	5.03286	-4.7611	1.36142	-3.49715	0.000470252	0.0240638	Lrrc55	Up
ENSMUSG00000066607.5	6.55253	-4.2178	1.18025	-3.57366	0.000352027	0.0204444	Insyn1	Up
ENSMUSG00000053977.13	3.42929	-4.19139	1.28658	-3.25778	0.00112286	0.040699	Cd8a	Up
ENSMUSG00000026582.6	2.42739	-4.1724	1.11779	-3.73271	0.000189431	0.0144073	Sele	Up
ENSMUSG00000001131.11	6.97732	-4.0241	1.16347	-3.4587	0.000542789	0.0267179	Timp1	Up
ENSMUSG00000027636.11	2.83449	-3.90232	1.16546	-3.3483	0.0008131	0.0340179	Sla2	Up
ENSMUSG00000049723.14	35.2602	-3.83673	0.959221	-3.99984	6.33844e-05	0.00731204	Mmp12	Up
ENSMUSG00000034570.12	7.14487	-3.79252	1.03886	-3.65064	0.000261583	0.0171714	Inpp5j	Up
ENSMUSG00000002076.11	9.58439	-3.73094	0.917588	-4.06603	4.78213e-05	0.00669883	Hsf2bp	Up
ENSMUSG00000020905.11	7.18923	-3.56462	0.985597	-3.61671	0.000298373	0.0186501	Usp43	Up
ENSMUSG00000037725.8	16.9669	-3.52851	0.737792	-4.78252	1.73108e-06	0.000813407	Ckap2	Up
ENSMUSG00000032358.12	6.04082	-3.48421	0.952276	-3.65883	0.000253372	0.0169878	Fam83b	Up
ENSMUSG00000041605.16	14.5447	-3.46771	0.865327	-4.00741	6.13893e-05	0.00713435	Inava	Up
ENSMUSG00000023992.14	27.2939	-3.35002	0.874508	-3.83075	0.000127754	0.0107485	Trem2	Up
ENSMUSG00000079553.10	10.0884	-3.31193	0.879061	-3.76758	0.000164838	0.0130736	Kifc1	Up
ENSMUSG00000030862.13	22.9245	-3.27134	0.636529	-5.13934	2.75709e-07	0.00021628	Cpxm2	Up
ENSMUSG00000037868.15	8.14447	-3.24571	0.804249	-4.0357	5.44398e-05	0.0068957	Egr2	Up
ENSMUSG00000034634.7	88.0252	-3.20968	0.691312	-4.64288	3.4358e-06	0.00120797	Ly6d	Up
ENSMUSG00000020330.16	16.0501	-3.20191	0.790882	-4.04853	5.15411e-05	0.00683776	Hmmr	Up
ENSMUSG00000026587.15	7.97329	-3.18949	0.870058	-3.66584	0.000246526	0.0168672	Astn1	Up
ENSMUSG00000040751.12	5.51784	-3.1498	0.956736	-3.29224	0.00099394	0.038034	Lat2	Up
ENSMUSG00000026683.14	8.26316	-3.13357	0.760504	-4.12039	3.78237e-05	0.00576132	Nuf2	Up
ENSMUSG00000006398.15	43.5588	-3.05629	0.891785	-3.42716	0.000609937	0.0284652	Cdc20	Up
ENSMUSG00000028664.14	18.4309	-3.05613	0.65586	-4.65973	3.16621e-06	0.00115522	Ephb2	Up
ENSMUSG00000034612.7	8.25165	-3.03847	0.891606	-3.40786	0.00065474	0.0294333	Chst11	Up
ENSMUSG00000026817.14	14.4868	-3.00409	0.745465	-4.02982	5.58208e-05	0.00695057	Ak1	Up
ENSMUSG00000039542.16	45.2352	-2.98602	0.755857	-3.95051	7.79848e-05	0.00821207	Ncam1	Up
ENSMUSG00000040675.17	41.9365	-2.97765	0.554519	-5.36979	7.88288e-08	9.53501e-05	Mthfd1l	Up
ENSMUSG00000027331.15	22.8746	-2.9675	0.658164	-4.50875	6.52103e-06	0.00179489	Knstrn	Up
ENSMUSG00000027863.8	4.66584	-2.88886	0.876974	-3.29413	0.000987279	0.0379653	Cd2	Up
ENSMUSG00000032925.16	14.4377	-2.87354	0.784105	-3.66474	0.000247592	0.0168672	Itgbl1	Up
ENSMUSG00000002020.15	53.9859	-2.84034	0.770789	-3.68498	0.000228721	0.0159485	Ltbp2	Up
ENSMUSG00000028678.13	7.85232	-2.83297	0.775537	-3.65291	0.000259287	0.0171483	Kif2c	Up
ENSMUSG00000032091.15	8.01911	-2.82569	0.896391	-3.1523	0.00161992	0.0498331	Tmprss4	Up
ENSMUSG00000034311.3	8.55465	-2.78035	0.581421	-4.78199	1.73564e-06	0.000813407	Kif4	Up
ENSMUSG00000041431.16	14.5727	-2.76416	0.802541	-3.44426	0.000572622	0.0279002	Ccnb1	Up
ENSMUSG00000016763.14	23.21	-2.7467	0.662517	-4.14585	3.3855e-05	0.00530921	Scube1	Up
ENSMUSG00000028370.7	9.09247	-2.74162	0.616736	-4.44537	8.77389e-06	0.00222022	Pappa	Up
ENSMUSG00000040907.15	8.72924	-2.68951	0.722451	-3.72276	0.000197057	0.014663	Atp1a3	Up
ENSMUSG00000042638.14	29.4109	-2.65688	0.496861	-5.34733	8.92588e-08	9.53501e-05	Gucy2c	Up
ENSMUSG00000028555.15	23.5237	-2.59544	0.538321	-4.82136	1.42585e-06	0.000745671	Ttc39a	Up
ENSMUSG00000024672.11	12.3359	-2.58661	0.710851	-3.63875	0.000273965	0.0177613	Ms4a7	Up
ENSMUSG00000034810.7	7.66488	-2.58489	0.706274	-3.65989	0.000252322	0.0169878	Scn7a	Up
ENSMUSG00000008734.9	42.3281	-2.57158	0.448778	-5.73018	1.00326e-08	1.57401e-05	Gprc5b	Up
ENSMUSG00000030867.7	21.6177	-2.53927	0.621432	-4.08615	4.38588e-05	0.00644037	Plk1	Up
ENSMUSG00000052336.7	51.3264	-2.51645	0.771129	-3.26333	0.00110112	0.040269	Cx3cr1	Up
ENSMUSG00000030278.11	103.719	-2.50985	0.549941	-4.56386	5.02224e-06	0.00148668	Cidec	Up
ENSMUSG00000024087.3	34.3641	-2.50249	0.58941	-4.24575	2.17859e-05	0.0039744	Cyp1b1	Up
ENSMUSG00000001493.9	5.87551	-2.49528	0.743624	-3.35556	0.000792033	0.0333142	Meox1	Up
ENSMUSG00000050600.5	4.55769	-2.49476	0.71051	-3.51122	0.000446057	0.0236446	Zfp831	Up
ENSMUSG00000022021.13	15.2696	-2.49242	0.607972	-4.09956	4.13928e-05	0.00618487	Diaph3	Up
ENSMUSG00000020493.8	7.31068	-2.44453	0.769649	-3.17617	0.00149235	0.0475354	Prr11	Up
ENSMUSG00000026605.14	29.1473	-2.44363	0.509543	-4.79572	1.62095e-06	0.000813407	Cenpf	Up
ENSMUSG00000015880.13	7.72157	-2.42802	0.770601	-3.15082	0.00162812	0.0499597	Ncapg	Up
ENSMUSG00000040663.8	8.60459	-2.38536	0.700695	-3.40428	0.000663398	0.0296526	Clcf1	Up
ENSMUSG00000024399.5	7.2228	-2.32661	0.734652	-3.16695	0.00154045	0.0484532	Ltb	Up
ENSMUSG00000030789.9	48.3199	-2.32421	0.525682	-4.42132	9.80989e-06	0.0024048	Itgax	Up
ENSMUSG00000067158.9	24.6529	-2.32409	0.445255	-5.21967	1.79238e-07	0.000148003	Col4a4	Up
ENSMUSG00000059060.15	14.1669	-2.32012	0.642684	-3.61005	0.000306136	0.018977	Rad51b	Up
ENSMUSG00000074607.11	51.7088	-2.3135	0.707923	-3.26801	0.00108307	0.0401761	Tox2	Up
ENSMUSG00000030208.15	79.6327	-2.31027	0.624829	-3.69745	0.000217779	0.0156408	Emp1	Up
ENSMUSG00000002257.7	5.92581	-2.29903	0.708069	-3.2469	0.00116668	0.0415058	Def6	Up
ENSMUSG00000042436.12	48.0701	-2.29738	0.439856	-5.22301	1.76036e-07	0.000148003	Mfap4	Up
ENSMUSG00000044927.6	13.9397	-2.29718	0.717265	-3.20269	0.00136148	0.0455959	H1f10	Up
ENSMUSG00000051378.10	9.06159	-2.28927	0.655017	-3.49498	0.000474097	0.0241497	Kif18b	Up
ENSMUSG00000042379.8	37.5728	-2.28114	0.43223	-5.27761	1.30881e-07	0.000120788	Esm1	Up
ENSMUSG00000001506.10	721.476	-2.27257	0.584228	-3.88987	0.000100299	0.00922229	Col1a1	Up
ENSMUSG00000090084.7	8.75897	-2.27161	0.667117	-3.40512	0.00066135	0.0296455	Srpx	Up
ENSMUSG00000055254.15	333.881	-2.25499	0.63048	-3.57662	0.000348066	0.0203761	Ntrk2	Up
ENSMUSG00000046402.10	322.422	-2.24907	0.470626	-4.77888	1.76275e-06	0.000813407	Rbp1	Up
ENSMUSG00000038463.8	7.35965	-2.23974	0.665096	-3.36755	0.000758403	0.0323331	Olfml2b	Up
ENSMUSG00000028369.15	103.772	-2.22412	0.670722	-3.31601	0.000913122	0.0363603	Svep1	Up
ENSMUSG00000021850.13	5.38833	-2.21875	0.668035	-3.32131	0.000895966	0.0361358	ccdc198	Up
ENSMUSG00000023015.13	26.5914	-2.19946	0.664264	-3.31112	0.000929234	0.0368707	Racgap1	Up
ENSMUSG00000029675.12	126.075	-2.17393	0.578076	-3.76062	0.000169491	0.0132958	Eln	Up
ENSMUSG00000045502.6	11.8983	-2.16264	0.654705	-3.30323	0.000955763	0.0375387	Hcar2	Up
ENSMUSG00000049103.14	26.7468	-2.16026	0.545552	-3.95977	7.50234e-05	0.00809351	Ccr2	Up
ENSMUSG00000027408.7	45.6915	-2.15594	0.498182	-4.32761	1.50738e-05	0.00328462	Cpxm1	Up
ENSMUSG00000015568.16	728.387	-2.13685	0.572107	-3.73505	0.00018768	0.014385	Lpl	Up
ENSMUSG00000027715.9	30.3843	-2.10829	0.588349	-3.58341	0.000339139	0.0202521	Ccna2	Up
ENSMUSG00000046159.16	57.3596	-2.10307	0.462652	-4.54568	5.47583e-06	0.00159093	Chrm3	Up
ENSMUSG00000070348.5	693.593	-2.08807	0.529974	-3.93995	8.14979e-05	0.00843837	Ccnd1	Up
ENSMUSG00000041801.5	25.822	-2.06347	0.490338	-4.20826	2.57344e-05	0.00439755	Phlda3	Up
ENSMUSG00000045328.11	17.839	-2.05815	0.529142	-3.88961	0.000100406	0.00922229	Cenpe	Up
ENSMUSG00000026574.5	113.275	-2.04974	0.64404	-3.18263	0.00145945	0.0472665	Dpt	Up
ENSMUSG00000040084.9	17.5431	-2.04062	0.551712	-3.69871	0.000216699	0.0156408	Bub1b	Up
ENSMUSG00000007097.14	26.8542	-2.03712	0.517347	-3.93763	8.22914e-05	0.00843837	Atp1a2	Up
ENSMUSG00000054400.16	6.30795	-2.03407	0.613195	-3.31716	0.00090936	0.0363027	Cklf	Up
ENSMUSG00000031825.16	37.2762	-2.03346	0.561725	-3.62002	0.000294578	0.0184865	Crispld2	Up
ENSMUSG00000035279.8	8.33214	-2.03174	0.612306	-3.31817	0.0009061	0.0363027	Ssc5d	Up
ENSMUSG00000038943.16	26.5493	-2.02776	0.546257	-3.7121	0.000205544	0.0149295	Prc1	Up
ENSMUSG00000030137.8	84.9106	-2.01161	0.436229	-4.61137	4.00028e-06	0.00126997	Tuba8	Up
ENSMUSG00000039533.8	219.73	-1.99208	0.632468	-3.14969	0.00163442	0.0499597	Mmd2	Up
ENSMUSG00000031963.8	18.5756	-1.98533	0.464969	-4.26982	1.95632e-05	0.00378922	Bmper	Up
ENSMUSG00000031004.8	145.109	-1.97334	0.514149	-3.83808	0.000124001	0.0106309	Mki67	Up
ENSMUSG00000001228.14	19.1041	-1.96645	0.603634	-3.25769	0.00112325	0.040699	Uhrf1	Up
ENSMUSG00000025351.14	68.3458	-1.95774	0.49138	-3.98417	6.77157e-05	0.00751595	Cd63	Up
ENSMUSG00000025203.5	344.698	-1.95076	0.4847	-4.02468	5.70519e-05	0.00699287	Scd2	Up
ENSMUSG00000031778.13	33.7454	-1.94826	0.476971	-4.08466	4.41413e-05	0.00644037	Cx3cl1	Up
ENSMUSG00000058773.2	39.4071	-1.92065	0.560347	-3.42761	0.000608909	0.0284652	H1f5	Up
ENSMUSG00000063838.6	125.162	-1.91352	0.499884	-3.82792	0.000129229	0.0107485	Cdc42ep5	Up
ENSMUSG00000031765.8	525.491	-1.88519	0.586086	-3.21657	0.00129732	0.0443436	Mt1	Up
ENSMUSG00000036040.14	346.428	-1.88374	0.44865	-4.19869	2.68458e-05	0.00452886	Adamtsl2	Up
ENSMUSG00000047420.8	37.7725	-1.87992	0.478241	-3.93091	8.46261e-05	0.00852881	Fam180a	Up
ENSMUSG00000030089.15	27.8846	-1.87546	0.510974	-3.67037	0.0002422	0.0167395	Slc41a3	Up
ENSMUSG00000042817.15	8.32384	-1.86637	0.589944	-3.16365	0.00155806	0.0485009	Flt3	Up
ENSMUSG00000029061.2	16.2787	-1.85854	0.5089	-3.65207	0.000260137	0.0171483	Mmp23	Up
ENSMUSG00000099517.2	15.7812	-1.85822	0.583539	-3.18439	0.0014506	0.0471191	H3c8	Up
ENSMUSG00000016494.9	54.7809	-1.85294	0.52695	-3.51636	0.00043751	0.0234664	Cd34	Up
ENSMUSG00000024795.11	13.4746	-1.84867	0.518467	-3.56564	0.000362964	0.020783	Kif20b	Up
ENSMUSG00000047146.16	7.44718	-1.83617	0.567563	-3.23517	0.00121569	0.0425735	Tet1	Up
ENSMUSG00000031150.13	37.028	-1.8245	0.413575	-4.41153	1.02645e-05	0.00243999	Ccdc120	Up
ENSMUSG00000042607.15	8.46569	-1.82227	0.537808	-3.38833	0.000703202	0.0307313	Asb4	Up
ENSMUSG00000048126.16	585.267	-1.82143	0.531699	-3.42569	0.000613248	0.0284652	Col6a3	Up
ENSMUSG00000029552.19	19.6828	-1.81759	0.425181	-4.27487	1.91251e-05	0.00378922	Tes	Up
ENSMUSG00000042029.7	32.5276	-1.81533	0.372663	-4.87125	1.10896e-06	0.000718961	Ncapg2	Up
ENSMUSG00000062991.7	30.6767	-1.79106	0.563741	-3.1771	0.00148754	0.0475354	Nrg1	Up
ENSMUSG00000026043.18	1218.67	-1.78043	0.453786	-3.9235	8.72702e-05	0.00852881	Col3a1	Up
ENSMUSG00000067276.5	47.9607	-1.77877	0.443238	-4.01313	5.99199e-05	0.00713372	Capn6	Up
ENSMUSG00000044629.5	8.67943	-1.77498	0.53235	-3.33424	0.000855342	0.0351561	Cnrip1	Up
ENSMUSG00000003779.15	44.3937	-1.7634	0.539645	-3.2677	0.00108424	0.0401761	Kif20a	Up
ENSMUSG00000036545.8	222.005	-1.76171	0.330241	-5.33463	9.5742e-08	9.53501e-05	Adamts2	Up
ENSMUSG00000053461.9	13.582	-1.74345	0.487417	-3.57691	0.000347684	0.0203761	Hhipl2	Up
ENSMUSG00000030657.11	17.8177	-1.72713	0.535087	-3.22776	0.00124763	0.0430837	Xylt1	Up
ENSMUSG00000030772.6	31.985	-1.72433	0.455432	-3.78615	0.000152998	0.0123096	Dkk3	Up
ENSMUSG00000021208.9	117.074	-1.71755	0.370071	-4.64115	3.46477e-06	0.00120797	Ifi27l2b	Up
ENSMUSG00000019278.5	17.4005	-1.70349	0.495209	-3.43995	0.000581827	0.0280152	Dpep1	Up
ENSMUSG00000033952.14	27.5682	-1.70047	0.443878	-3.83093	0.000127661	0.0107485	Aspm	Up
ENSMUSG00000022385.10	14.2851	-1.68857	0.505251	-3.34203	0.000831677	0.0346489	Gtse1	Up
ENSMUSG00000027068.6	150.419	-1.68317	0.348393	-4.83124	1.35685e-06	0.000745671	Dhrs9	Up
ENSMUSG00000092035.8	80.9806	-1.68042	0.437738	-3.83887	0.0001236	0.0106309	Peg10	Up
ENSMUSG00000008193.13	15.8623	-1.67845	0.35817	-4.6862	2.78328e-06	0.00106505	Spib	Up
ENSMUSG00000045826.8	8.69624	-1.66378	0.522025	-3.18717	0.00143671	0.0467645	Ptprcap	Up
ENSMUSG00000069310.4	65.4125	-1.66369	0.37961	-4.38264	1.17247e-05	0.00270513	H3c3	Up
ENSMUSG00000034258.4	72.727	-1.66207	0.450257	-3.69138	0.000223044	0.0157195	Flvcr2	Up
ENSMUSG00000006369.14	43.1598	-1.65298	0.38128	-4.33535	1.4553e-05	0.00328462	Fbln1	Up
ENSMUSG00000059049.14	22.5676	-1.6218	0.505215	-3.21012	0.00132679	0.0447655	Frem1	Up
ENSMUSG00000042041.6	257.056	-1.61811	0.471194	-3.43406	0.000594621	0.0281843	2010003K11Rik	Up
ENSMUSG00000029314.14	83.0372	-1.6141	0.343175	-4.70342	2.55839e-06	0.00104046	Gpat3	Up
ENSMUSG00000023868.15	24.9963	-1.59441	0.410762	-3.88159	0.000103777	0.00935727	Pde10a	Up
ENSMUSG00000063568.11	25.8669	-1.59205	0.329217	-4.83587	1.32563e-06	0.000745671	Jazf1	Up
ENSMUSG00000033031.13	16.7415	-1.56576	0.484587	-3.23113	0.00123303	0.0428937	Cip2a	Up
ENSMUSG00000050315.13	17.3518	-1.56354	0.438899	-3.56242	0.000367452	0.0208875	Synpo2	Up
ENSMUSG00000050248.11	26.7885	-1.54063	0.427249	-3.60593	0.000311033	0.0190172	Evc2	Up
ENSMUSG00000001918.17	16.9556	-1.53753	0.476407	-3.22734	0.00124948	0.0430837	Slc1a5	Up
ENSMUSG00000045934.15	35.4549	-1.52889	0.449998	-3.39755	0.000679928	0.0300737	Mtmr11	Up
ENSMUSG00000064288.4	109.799	-1.52296	0.320831	-4.74693	2.06526e-06	0.000900053	H4c12	Up
ENSMUSG00000027254.13	20.3847	-1.52179	0.42471	-3.58314	0.000339492	0.0202521	Map1a	Up
ENSMUSG00000033453.8	33.1145	-1.51087	0.428121	-3.52908	0.000417011	0.0229326	Adamts15	Up
ENSMUSG00000002831.13	80.1679	-1.50673	0.353799	-4.25872	2.05602e-05	0.0038401	Plin4	Up
ENSMUSG00000066113.16	37.6022	-1.50325	0.428176	-3.51083	0.000446718	0.0236446	Adamtsl1	Up
ENSMUSG00000026981.15	40.8943	-1.50092	0.438056	-3.42632	0.000611814	0.0284652	Il1rn	Up
ENSMUSG00000022816.11	144.929	-1.4981	0.309379	-4.84229	1.28349e-06	0.000745671	Fstl1	Up
ENSMUSG00000023067.13	338.726	-1.48858	0.329709	-4.51482	6.33715e-06	0.00177542	Cdkn1a	Up
ENSMUSG00000052516.17	144.945	-1.48774	0.349003	-4.26283	2.01852e-05	0.00382386	Robo2	Up
ENSMUSG00000006219.12	45.4258	-1.47315	0.457877	-3.21735	0.0012938	0.0443199	Fblim1	Up
ENSMUSG00000022505.8	165.82	-1.45656	0.361111	-4.03355	5.49406e-05	0.0068957	Emp2	Up
ENSMUSG00000027306.15	16.8024	-1.45637	0.44217	-3.29369	0.000988802	0.0379653	Nusap1	Up
ENSMUSG00000020681.14	48.9307	-1.44938	0.371504	-3.90138	9.56476e-05	0.00899137	Ace	Up
ENSMUSG00000022894.5	113.247	-1.44457	0.326674	-4.42206	9.77638e-06	0.0024048	Adamts5	Up
ENSMUSG00000023885.8	109.634	-1.43403	0.334577	-4.2861	1.81838e-05	0.00375375	Thbs2	Up
ENSMUSG00000095217.1	56.118	-1.42964	0.446762	-3.20001	0.00137425	0.0455959	H2bc15	Up
ENSMUSG00000029661.16	620.589	-1.42868	0.440951	-3.24001	0.00119526	0.0422353	Col1a2	Up
ENSMUSG00000021451.15	49.1181	-1.41723	0.40309	-3.51591	0.000438248	0.0234664	Sema4d	Up
ENSMUSG00000032231.14	273.223	-1.41353	0.424181	-3.33237	0.000861094	0.0351561	Anxa2	Up
ENSMUSG00000027004.3	42.2511	-1.39535	0.34782	-4.01169	6.02855e-05	0.00713372	Frzb	Up
ENSMUSG00000064267.13	31.1551	-1.39013	0.386552	-3.59623	0.000322858	0.0195585	Hvcn1	Up
ENSMUSG00000035566.6	96.8127	-1.38987	0.333316	-4.16983	3.0483e-05	0.00493038	Pcdh17	Up
ENSMUSG00000038400.15	101.894	-1.38488	0.341832	-4.05134	5.09249e-05	0.00683776	Pmepa1	Up
ENSMUSG00000110353.1	90.8137	-1.38449	0.403026	-3.43524	0.000592022	0.0281462	Gm33543	Up
ENSMUSG00000067455.5	54.1066	-1.37729	0.35009	-3.93411	8.35038e-05	0.00850709	H4c11	Up
ENSMUSG00000020810.5	206.215	-1.37366	0.336788	-4.07871	4.52862e-05	0.00644037	Cygb	Up
ENSMUSG00000049303.10	19.4886	-1.35554	0.41159	-3.29343	0.000989726	0.0379653	Syt12	Up
ENSMUSG00000027864.9	146.491	-1.3504	0.28942	-4.66589	3.07285e-06	0.00114786	Ptgfrn	Up
ENSMUSG00000015094.16	82.9766	-1.34885	0.33578	-4.01706	5.89299e-05	0.00713074	Npdc1	Up
ENSMUSG00000030217.2	54.0099	-1.34787	0.34514	-3.90528	9.41162e-05	0.00894903	Art4	Up
ENSMUSG00000105987.4	162.92	-1.34782	0.344012	-3.91795	8.93065e-05	0.00864895	AI506816	Up
ENSMUSG00000026315.13	55.0777	-1.33245	0.34099	-3.9076	9.32173e-05	0.0089176	Serpinb8	Up
ENSMUSG00000057706.7	13.6725	-1.33149	0.370248	-3.59622	0.00032288	0.0195585	Mex3b	Up
ENSMUSG00000061132.13	35.7855	-1.30809	0.398273	-3.28442	0.00102192	0.0385408	Blnk	Up
ENSMUSG00000024940.10	94.0471	-1.30622	0.293514	-4.45027	8.57617e-06	0.00220576	Ltbp3	Up
ENSMUSG00000064080.12	48.4875	-1.28919	0.351793	-3.66464	0.000247685	0.0168672	Fbln2	Up
ENSMUSG00000055782.8	347.137	-1.28719	0.278695	-4.61861	3.86324e-06	0.00126271	Abcd2	Up
ENSMUSG00000021725.9	23.5961	-1.28673	0.374006	-3.44041	0.000580836	0.0280152	Parp8	Up
ENSMUSG00000020099.8	181.278	-1.28061	0.297407	-4.30591	1.66299e-05	0.00352576	Unc5b	Up
ENSMUSG00000032024.10	51.9438	-1.27763	0.39334	-3.24815	0.00116157	0.0415058	Clmp	Up
ENSMUSG00000069305.3	59.7242	-1.26356	0.350374	-3.60632	0.000310566	0.0190172	H4c18	Up
ENSMUSG00000018819.10	48.1326	-1.2551	0.384295	-3.26597	0.00109089	0.0401761	Lsp1	Up
ENSMUSG00000049721.14	22.0888	-1.25088	0.384658	-3.25192	0.00114626	0.0413416	Gal3st1	Up
ENSMUSG00000026956.15	93.6133	-1.24959	0.299307	-4.17495	2.98051e-05	0.00487096	Uap1l1	Up
ENSMUSG00000021822.3	26.9996	-1.2402	0.390503	-3.1759	0.00149372	0.0475354	Plau	Up
ENSMUSG00000036206.12	54.3324	-1.24011	0.349621	-3.54701	0.000389626	0.0217216	Sh3bp4	Up
ENSMUSG00000041836.10	57.1292	-1.22733	0.321028	-3.82311	0.000131776	0.0108295	Ptpre	Up
ENSMUSG00000076431.4	131.245	-1.2254	0.360696	-3.39732	0.000680488	0.0300737	Sox4	Up
ENSMUSG00000053414.7	87.2548	-1.2223	0.336557	-3.63178	0.000281473	0.0180985	Hunk	Up
ENSMUSG00000051146.2	60.97	-1.21927	0.31645	-3.85294	0.000116706	0.0102865	Camk2n2	Up
ENSMUSG00000025287.15	48.1003	-1.21903	0.334215	-3.64745	0.000264854	0.0173137	Acot9	Up
ENSMUSG00000040412.16	52.4846	-1.21537	0.346553	-3.50703	0.000453139	0.0238426	Elapor1	Up
ENSMUSG00000041633.14	37.8	-1.21244	0.319303	-3.79714	0.000146377	0.0118377	Kctd12b	Up
ENSMUSG00000038668.14	36.3748	-1.21002	0.32552	-3.71721	0.000201437	0.0148154	Lpar1	Up
ENSMUSG00000029177.9	45.3107	-1.20992	0.318089	-3.80372	0.000142541	0.0115872	Cenpa	Up
ENSMUSG00000023908.7	18.2033	-1.20848	0.365309	-3.3081	0.000939326	0.0370279	Pkmyt1	Up
ENSMUSG00000062542.11	27.4715	-1.20697	0.351613	-3.43266	0.000597701	0.028245	Syt9	Up
ENSMUSG00000001119.7	286.457	-1.20603	0.337031	-3.57839	0.000345717	0.0203761	Col6a1	Up
ENSMUSG00000021390.6	25.5692	-1.20443	0.3106	-3.87775	0.000105425	0.00945152	Ogn	Up
ENSMUSG00000048965.9	19.5574	-1.19746	0.365327	-3.27778	0.00104625	0.0393305	Mrgpre	Up
ENSMUSG00000020120.15	74.9698	-1.19541	0.295637	-4.04352	5.26543e-05	0.00683776	Plek	Up
ENSMUSG00000101972.1	61.287	-1.19441	0.304478	-3.92281	8.75224e-05	0.00852881	H3c11	Up
ENSMUSG00000107198.1	45.7062	-1.19406	0.369015	-3.23579	0.00121307	0.0425735	Gm19619	Up
ENSMUSG00000039202.12	5753	-1.18902	0.192037	-6.19163	5.95465e-10	2.33556e-06	Abhd2	Up
ENSMUSG00000032245.12	81.9577	-1.1803	0.326469	-3.61535	0.000299936	0.0186734	Cln6	Up
ENSMUSG00000026117.10	117.147	-1.17269	0.332706	-3.52471	0.000423943	0.0230522	Zap70	Up
ENSMUSG00000026622.15	72.7818	-1.16552	0.335462	-3.47437	0.000512047	0.0255032	Nek2	Up
ENSMUSG00000027204.13	226.003	-1.15709	0.287409	-4.02593	5.67494e-05	0.00699287	Fbn1	Up
ENSMUSG00000041219.14	43.9074	-1.14616	0.348304	-3.29069	0.000999428	0.0380583	Arhgap11a	Up
ENSMUSG00000033059.7	164.582	-1.13126	0.350783	-3.22496	0.00125989	0.0433473	Pygb	Up
ENSMUSG00000029122.11	55.4578	-1.13086	0.317774	-3.55868	0.000372725	0.0211108	Evc	Up
ENSMUSG00000038508.7	90.7946	-1.1274	0.339014	-3.32552	0.000882524	0.0356942	Gdf15	Up
ENSMUSG00000031965.15	142.913	-1.12189	0.350886	-3.1973	0.00138721	0.0458188	Tbx20	Up
ENSMUSG00000052688.12	21.3054	-1.1147	0.325954	-3.41981	0.000626637	0.0287465	Rab7b	Up
ENSMUSG00000042712.10	110.956	-1.10892	0.172299	-6.43602	1.22648e-10	9.62108e-07	Tceal9	Up
ENSMUSG00000002233.13	168.647	-1.10595	0.284355	-3.88934	0.000100517	0.00922229	Rhoc	Up
ENSMUSG00000027907.4	87.7507	-1.10286	0.337606	-3.26669	0.00108811	0.0401761	S100a11	Up
ENSMUSG00000043079.17	188.033	-1.08746	0.268692	-4.04725	5.18237e-05	0.00683776	Synpo	Up
ENSMUSG00000027230.9	46.174	-1.08606	0.32154	-3.37767	0.000731014	0.0314216	Creb3l1	Up
ENSMUSG00000054764.9	61.13	-1.08487	0.277045	-3.91587	9.00797e-05	0.00867031	Mtnr1a	Up
ENSMUSG00000065353.1	88.2503	-1.06744	0.289593	-3.686	0.000227803	0.0159485	Snora73b	Up
ENSMUSG00000033436.13	50.178	-1.06616	0.32429	-3.28766	0.00101023	0.0382837	Armcx2	Up
ENSMUSG00000031274.16	60.986	-1.06214	0.285798	-3.7164	0.000202083	0.0148154	Col4a5	Up
ENSMUSG00000031565.18	216.551	-1.05205	0.331473	-3.17386	0.00150426	0.0477741	Fgfr1	Up
ENSMUSG00000027378.16	38.3306	-1.03983	0.304761	-3.41196	0.000644986	0.0292992	Nphp1	Up
ENSMUSG00000026360.9	56.4917	-1.02834	0.318259	-3.23114	0.00123297	0.0428937	Rgs2	Up
ENSMUSG00000005397.8	592.53	-1.02397	0.229238	-4.46682	7.93921e-06	0.00207597	Nid1	Up
ENSMUSG00000035561.5	1946.18	-1.02333	0.247041	-4.14235	3.43766e-05	0.00530921	Aldh1b1	Up
ENSMUSG00000020814.13	59.0256	-1.01614	0.239924	-4.23526	2.28284e-05	0.00411673	Mxra7	Up
ENSMUSG00000024063.12	263.06	-1.01563	0.300009	-3.38532	0.00071095	0.0308978	Lbh	Up
ENSMUSG00000027111.15	77.0178	-1.01093	0.315326	-3.206	0.00134594	0.0452173	Itga6	Up
ENSMUSG00000002297.15	35.8155	-1.00895	0.256178	-3.93848	8.19986e-05	0.00843837	Dbf4	Up
ENSMUSG00000023031.7	127.409	1.00556	0.188596	5.33181	9.72403e-08	9.53501e-05	Cela1	Down
ENSMUSG00000028469.15	492.108	1.04468	0.282881	3.69302	0.000221605	0.0157195	Npr2	Down
ENSMUSG00000046840.16	37.7825	1.05463	0.313931	3.35945	0.000780982	0.0331157	Hnf4aos	Down
ENSMUSG00000061825.10	542.913	1.10998	0.236816	4.68711	2.77094e-06	0.00106505	Ces2c	Down
ENSMUSG00000023259.16	32.5178	1.13757	0.337454	3.37103	0.000748864	0.0320134	Slc26a6	Down
ENSMUSG00000037904.14	35.1227	1.17137	0.334349	3.50343	0.000459301	0.0240199	Ankrd9	Down
ENSMUSG00000090306.5	423.007	1.2894	0.219276	5.88023	4.09686e-09	8.23112e-06	Adh6-ps1	Down
ENSMUSG00000078496.9	26.0225	1.30074	0.28101	4.62878	3.67819e-06	0.00124194	Zfp982	Down
ENSMUSG00000060560.8	29.6762	1.34222	0.402755	3.33261	0.000860366	0.0351561	Ces4a	Down
ENSMUSG00000032310.4	8242.41	1.35062	0.196775	6.86377	6.70662e-12	1.0522e-07	Cyp1a2	Down
ENSMUSG00000044734.16	38.5628	1.36178	0.4212	3.23309	0.00122457	0.042789	Serpinb1a	Down
ENSMUSG00000054827.12	7980.26	1.48801	0.368729	4.03552	5.44824e-05	0.0068957	Cyp2c50	Down
ENSMUSG00000021061.15	16.2284	1.5355	0.407736	3.76592	0.000165938	0.0130824	Sptb	Down
ENSMUSG00000038370.6	36.0727	1.60672	0.39639	4.05338	5.04823e-05	0.00683776	Pcp4l1	Down
ENSMUSG00000070605.4	16.4665	1.66269	0.409651	4.05879	4.93274e-05	0.00683776	Zfp992	Down
ENSMUSG00000067225.1	2223.7	1.67508	0.494528	3.38724	0.000706007	0.0307682	Cyp2c54	Down
ENSMUSG00000039519.6	2822.77	1.68222	0.459266	3.66285	0.000249423	0.0168672	Cyp7b1	Down
ENSMUSG00000073830.11	2457.93	1.71186	0.40862	4.18937	2.79727e-05	0.00461962	Mup14	Down
ENSMUSG00000054793.8	103.152	1.794	0.328874	5.45497	4.89807e-08	6.98598e-05	Cadm4	Down
ENSMUSG00000091370.1	6.24751	1.9263	0.608212	3.16715	0.00153939	0.0484532	5730435O14Rik	Down
ENSMUSG00000029188.14	29.4797	1.97546	0.62402	3.1657	0.00154712	0.0484532	Slc34a2	Down
ENSMUSG00000022025.13	18.6555	2.05945	0.530463	3.88237	0.000103444	0.00935727	Cnmd	Down
ENSMUSG00000042248.4	1616.87	2.07697	0.480594	4.32167	1.54854e-05	0.0033281	Cyp2c37	Down
ENSMUSG00000038599.14	21.5656	2.19068	0.681231	3.21577	0.00130095	0.044371	Capn8	Down
ENSMUSG00000050097.6	12.9164	2.24489	0.631313	3.5559	0.000376693	0.0212587	Ces2b	Down
ENSMUSG00000078674.2	76.9222	2.27923	0.636796	3.57922	0.000344626	0.0203761	Mup18	Down
ENSMUSG00000078686.11	39.3806	2.53642	0.438544	5.78374	7.30559e-09	1.27353e-05	Mup9	Down
ENSMUSG00000073834.10	1685.47	2.63829	0.780672	3.37952	0.000726138	0.0314216	Mup11	Down
ENSMUSG00000078675.9	266.535	2.86248	0.638588	4.48251	7.37714e-06	0.00199552	Mup16	Down
ENSMUSG00000073842.10	9834.54	2.95012	0.893855	3.30045	0.000965309	0.0376735	Mup7	Down
ENSMUSG00000094793.1	300.668	3.15049	0.527276	5.97504	2.30039e-09	6.59043e-06	Mup12	Down
ENSMUSG00000078683.9	416.794	3.31918	0.556897	5.96013	2.5204e-09	6.59043e-06	Mup1	Down

## Sheet: SuppleTable4
Supplementary Table 4: Lists of enriched GO terms in up and down regulated differentially expressed genes
Down regulated genes
ID	Description	GeneRatio	BgRatio	pvalue	p.adjust	qvalue	geneID	Count(gene)
GO:0033559	unsaturated fatty acid metabolic process	5/30	133/22853	7.84856e-07	0.000226811	0.000178205	ENSMUSG00000050097/ENSMUSG00000061825/ENSMUSG00000042248/ENSMUSG00000067225/ENSMUSG00000054827	5
GO:0006690	icosanoid metabolic process	5/30	142/22853	1.08522e-06	0.000226811	0.000178205	ENSMUSG00000050097/ENSMUSG00000061825/ENSMUSG00000042248/ENSMUSG00000067225/ENSMUSG00000054827	5
GO:0042178	xenobiotic catabolic process	4/30	71/22853	2.20489e-06	0.000307214	0.000241377	ENSMUSG00000032310/ENSMUSG00000042248/ENSMUSG00000067225/ENSMUSG00000054827	4
GO:0019373	epoxygenase P450 pathway	3/30	36/22853	1.41547e-05	0.00132401	0.00104027	ENSMUSG00000042248/ENSMUSG00000067225/ENSMUSG00000054827	3
GO:0006805	xenobiotic metabolic process	4/30	120/22853	1.78275e-05	0.00132401	0.00104027	ENSMUSG00000032310/ENSMUSG00000042248/ENSMUSG00000067225/ENSMUSG00000054827	4
GO:0006631	fatty acid metabolic process	6/30	437/22853	1.90049e-05	0.00132401	0.00104027	ENSMUSG00000050097/ENSMUSG00000061825/ENSMUSG00000032310/ENSMUSG00000042248/ENSMUSG00000067225/ENSMUSG00000054827	6
GO:0120254	olefinic compound metabolic process	4/30	160/22853	5.5024e-05	0.00328572	0.00258158	ENSMUSG00000032310/ENSMUSG00000042248/ENSMUSG00000067225/ENSMUSG00000054827	4
GO:0071466	cellular response to xenobiotic stimulus	4/40	177/22853	8.14386e-05	0.00425517	0.00334327	ENSMUSG00000032310/ENSMUSG00000042248/ENSMUSG00000067225/ENSMUSG00000054827	4
GO:0030948	negative regulation of vascular endothelial growth factor receptor signaling pathway	2/30	13/22853	0.000128779	0.00598105	0.00469929	ENSMUSG00000054793/ENSMUSG00000022025	2
GO:0019369	arachidonic acid metabolic process	3/30	78/22853	0.000145311	0.00607402	0.00477234	ENSMUSG00000042248/ENSMUSG00000067225/ENSMUSG00000054827	3
GO:0033574	response to testosterone	2/30	18/22853	0.000251575	0.00955985	0.00751114	ENSMUSG00000078683/ENSMUSG00000073834	2
GO:0001676	long-chain fatty acid metabolic process	3/30	123/22853	0.000555477	0.0193491	0.0152025	ENSMUSG00000042248/ENSMUSG00000067225/ENSMUSG00000054827	3
GO:0043651	linoleic acid metabolic process	2/30	30/22853	0.000708293	0.0202638	0.0159212	ENSMUSG00000067225/ENSMUSG00000054827	2
GO:0007586	digestion	3/30	134/22853	0.000712729	0.0202638	0.0159212	ENSMUSG00000038599/ENSMUSG00000039519/ENSMUSG00000023259	3
GO:0030947	regulation of vascular endothelial growth factor receptor signaling pathway	2/30	31/22853	0.000756523	0.0202638	0.0159212	ENSMUSG00000054793/ENSMUSG00000022025	2
Up regulated genes
ID	Description	GeneRatio	BgRatio	pvalue	p.adjust	qvalue	geneID	Count (gene)
GO:0030198	extracellular matrix organization	24/232	310/22853	1.3646e-14	1.68242e-11	1.37171e-11	ENSMUSG00000026043/ENSMUSG00000067158/ENSMUSG00000026574/ENSMUSG00000038463/ENSMUSG00000036040/ENSMUSG00000027230/ENSMUSG00000066113/ENSMUSG00000029061/ENSMUSG00000029675/ENSMUSG00000029661/ENSMUSG00000064080/ENSMUSG00000031825/ENSMUSG00000049723/ENSMUSG00000033453/ENSMUSG00000032231/ENSMUSG00000036545/ENSMUSG00000042436/ENSMUSG00000001506/ENSMUSG00000005397/ENSMUSG00000006369/ENSMUSG00000022894/…	24
GO:0043062	extracellular structure organization	24/232	311/22853	1.46568e-14	1.68242e-11	1.37171e-11	ENSMUSG00000026043/ENSMUSG00000067158/ENSMUSG00000026574/ENSMUSG00000038463/ENSMUSG00000036040/ENSMUSG00000027230/ENSMUSG00000066113/ENSMUSG00000029061/ENSMUSG00000029675/ENSMUSG00000029661/ENSMUSG00000064080/ENSMUSG00000031825/ENSMUSG00000049723/ENSMUSG00000033453/ENSMUSG00000032231/ENSMUSG00000036545/ENSMUSG00000042436/ENSMUSG00000001506/ENSMUSG00000005397/ENSMUSG00000006369/ENSMUSG00000022894/…	24
GO:0045229	external encapsulating structure organization	24/232	312/22853	1.57383e-14	1.68242e-11	1.37171e-11	ENSMUSG00000026043/ENSMUSG00000067158/ENSMUSG00000026574/ENSMUSG00000038463/ENSMUSG00000036040/ENSMUSG00000027230/ENSMUSG00000066113/ENSMUSG00000029061/ENSMUSG00000029675/ENSMUSG00000029661/ENSMUSG00000064080/ENSMUSG00000031825/ENSMUSG00000049723/ENSMUSG00000033453/ENSMUSG00000032231/ENSMUSG00000036545/ENSMUSG00000042436/ENSMUSG00000001506/ENSMUSG00000005397/ENSMUSG00000006369/ENSMUSG00000022894/…	24
GO:0000070	mitotic sister chromatid segregation	15/232	158/22853	8.1099e-11	6.50211e-08	5.30132e-08	ENSMUSG00000026683/ENSMUSG00000026622/ENSMUSG00000040084/ENSMUSG00000027331/ENSMUSG00000027306/ENSMUSG00000045328/ENSMUSG00000028678/ENSMUSG00000006398/ENSMUSG00000015880/ENSMUSG00000038943/ENSMUSG00000030867/ENSMUSG00000051378/ENSMUSG00000042029/ENSMUSG00000041431/ENSMUSG00000023015	15
GO:0140014	mitotic nuclear division	18/232	277/22853	5.43256e-10	3.48444e-07	2.84094e-07	ENSMUSG00000026683/ENSMUSG00000026622/ENSMUSG00000040084/ENSMUSG00000027331/ENSMUSG00000027306/ENSMUSG00000045328/ENSMUSG00000028678/ENSMUSG00000006398/ENSMUSG00000015880/ENSMUSG00000038943/ENSMUSG00000030867/ENSMUSG00000031004/ENSMUSG00000051378/ENSMUSG00000042029/ENSMUSG00000041431/ENSMUSG00000023015/ENSMUSG00000079553/ENSMUSG00000024795	18
GO:0000819	sister chromatid segregation	15/232	187/22853	8.73973e-10	4.67139e-07	3.80868e-07	ENSMUSG00000026683/ENSMUSG00000026622/ENSMUSG00000040084/ENSMUSG00000027331/ENSMUSG00000027306/ENSMUSG00000045328/ENSMUSG00000028678/ENSMUSG00000006398/ENSMUSG00000015880/ENSMUSG00000038943/ENSMUSG00000030867/ENSMUSG00000051378/ENSMUSG00000042029/ENSMUSG00000041431/ENSMUSG00000023015	15
GO:0098813	nuclear chromosome segregation	16/232	272/22853	2.08573e-08	9.5556e-06	7.79089e-06	ENSMUSG00000026683/ENSMUSG00000026605/ENSMUSG00000026622/ENSMUSG00000040084/ENSMUSG00000027331/ENSMUSG00000027306/ENSMUSG00000045328/ENSMUSG00000028678/ENSMUSG00000006398/ENSMUSG00000015880/ENSMUSG00000038943/ENSMUSG00000030867/ENSMUSG00000051378/ENSMUSG00000042029/ENSMUSG00000041431/ENSMUSG00000023015	16
GO:0000280	nuclear division	20/232	440/22853	2.71923e-08	1.09007e-05	8.88759e-06	ENSMUSG00000033952/ENSMUSG00000026683/ENSMUSG00000026622/ENSMUSG00000040084/ENSMUSG00000027331/ENSMUSG00000027306/ENSMUSG00000045328/ENSMUSG00000028678/ENSMUSG00000006398/ENSMUSG00000015880/ENSMUSG00000038943/ENSMUSG00000030867/ENSMUSG00000031004/ENSMUSG00000051378/ENSMUSG00000042029/ENSMUSG00000041431/ENSMUSG00000023015/ENSMUSG00000002076/ENSMUSG00000079553/ENSMUSG00000024795	20
GO:1902850	microtubule cytoskeleton organization involved in mitosis	12/232	146/22853	3.35106e-08	1.11086e-05	9.05711e-06	ENSMUSG00000026683/ENSMUSG00000026622/ENSMUSG00000027306/ENSMUSG00000045328/ENSMUSG00000006398/ENSMUSG00000029177/ENSMUSG00000038943/ENSMUSG00000030867/ENSMUSG00000041431/ENSMUSG00000023015/ENSMUSG00000079553/ENSMUSG00000034311	12
GO:0008608	attachment of spindle microtubules to kinetochore	7/232	33/22853	3.46387e-08	1.11086e-05	9.05711e-06	ENSMUSG00000026683/ENSMUSG00000026622/ENSMUSG00000027331/ENSMUSG00000045328/ENSMUSG00000028678/ENSMUSG00000041431/ENSMUSG00000023015	7
GO:0007059	chromosome segregation	17/232	337/22853	7.08075e-08	2.06436e-05	1.68312e-05	ENSMUSG00000026683/ENSMUSG00000026605/ENSMUSG00000026622/ENSMUSG00000040084/ENSMUSG00000027331/ENSMUSG00000027306/ENSMUSG00000045328/ENSMUSG00000028678/ENSMUSG00000006398/ENSMUSG00000015880/ENSMUSG00000038943/ENSMUSG00000030867/ENSMUSG00000031004/ENSMUSG00000051378/ENSMUSG00000042029/ENSMUSG00000041431/ENSMUSG00000023015	17
GO:0048285	organelle fission	20/232	493/22853	1.72613e-07	4.3958e-05	3.58399e-05	ENSMUSG00000033952/ENSMUSG00000026683/ENSMUSG00000026622/ENSMUSG00000040084/ENSMUSG00000027331/ENSMUSG00000027306/ENSMUSG00000045328/ENSMUSG00000028678/ENSMUSG00000006398/ENSMUSG00000015880/ENSMUSG00000038943/ENSMUSG00000030867/ENSMUSG00000031004/ENSMUSG00000051378/ENSMUSG00000042029/ENSMUSG00000041431/ENSMUSG00000023015/ENSMUSG00000002076/ENSMUSG00000079553/ENSMUSG00000024795	20
GO:0009611	response to wounding	20/232	495/22853	1.84145e-07	4.3958e-05	3.58399e-05	ENSMUSG00000026043/ENSMUSG00000016494/ENSMUSG00000028664/ENSMUSG00000105987/ENSMUSG00000039202/ENSMUSG00000030657/ENSMUSG00000062991/ENSMUSG00000031778/ENSMUSG00000049723/ENSMUSG00000032091/ENSMUSG00000032231/ENSMUSG00000049103/ENSMUSG00000020120/ENSMUSG00000018924/ENSMUSG00000001506/ENSMUSG00000021822/ENSMUSG00000006369/ENSMUSG00000023067/ENSMUSG00000023992/ENSMUSG00000001131	20
GO:0051988	regulation of attachment of spindle microtubules to kinetochore	5/232	14/22853	1.91896e-07	4.3958e-05	3.58399e-05	ENSMUSG00000026622/ENSMUSG00000027331/ENSMUSG00000045328/ENSMUSG00000041431/ENSMUSG00000023015	5
GO:0007052	mitotic spindle organization	10/232	119/22853	3.87786e-07	7.52628e-05	6.13634e-05	ENSMUSG00000026683/ENSMUSG00000026622/ENSMUSG00000045328/ENSMUSG00000006398/ENSMUSG00000038943/ENSMUSG00000030867/ENSMUSG00000041431/ENSMUSG00000023015/ENSMUSG00000079553/ENSMUSG00000034311	10

## Sheet: SuppleTable5
Supplementary Table 5: Cell subtype expression signature
NAME	Cd163+ Macrophage	Endotherial_1	Endotherial_5	NK/T	Cholangiocyte	Unknown1	Steallate	Endotherial_2	Dendritic_1	Endotherial_7	Endotherial_4	Dendritic_2	Endotherial_6	Hepatocyte	Tcells	Ccr2+ Macrophage	Endotherial_3	NK/T_3	Unknown2	Bcells	NK/T_2
A230046K03Rik	1	1	1	1	1	1	1	1	43.779	1	1	1	1	1	1	1	1	1	1	1	1
A230050P20Rik	1	1	1	1	1	1	48.8851	1	1	68.888	1	1	1	1	1	1	1	1	57.0925	1	1
A530099J19Rik	1	1	1	1	1	1	1	1	1	1	1	50.7286	1	1	1	1	1	1	1	1	1
AB124611	232.884	1	1	1	1	1	1	1	166.065	1	1	84.8479	1	1	1	86.5716	1	1	1	214.934	1
AC148982.1	1	1	1	1	1	1	1	1	66.0584	1	1	1	1	1	1	1	1	1	1	1	1
AF251705	413.004	1	1	1	1	1	56.1822	1	256.292	1	1	90.4532	1	1	108.089	509.633	1	1	1	1	1
AI182371	1	1	1	1	1	1	1	1	1	1	1	1	1	65.2398	1	1	1	1	1	1	1
AI467606	1	1	1	81.4541	1	1	1	1	1	1	1	1	1	1	77.8501	1	1	89.7352	1	121.3	101.375
AI837181	60.5552	50.8448	1	1	1	57.6906	38.5819	67.915	1	44.932	1	1	48.2956	1	1	38.8901	50.6113	1	1	1	1
AU019823	1	1	1	1	1	75.6208	1	1	1	1	1	1	1	1	1	1	1	1	1	1	1
AU020206	1	1	1	94.7998	1	61.9268	48.0477	1	1	1	1	1	1	1	1	84.5327	1	30.3454	1	1	113.931
AU021092	1	56.1626	1	1	1	1	1	78.7543	1	1	1	1	244.889	1	1	1	1	1	691.399	1	1
AU022252	1	1	1	1	1	1	1	1	1	60.0384	1	1	1	44.5092	1	1	1	1	1	1	1
Aacs	1	1	1	1	1	1	1	1	1	1	1	1	1	1	44.0942	1	1	1	1	1	1
Aadat	1	1	1	1	1	1	1	1	1	1	1	1	1	93.8462	1	1	1	1	1	1	1
Aagab	57.0351	1	1	1	1	1	1	1	1	1	1	1	1	1	1	94.4402	1	1	1	1	1
Aak1	1	1	1	66.4938	1	1	1	1	1	1	1	1	1	1	1	1	1	45.0057	1	1	1
Aard	1	1	1	1	1	1	219.902	1	1	1	1	1	1	1	1	1	1	1	1	1	1
Aass	1	304.975	258.285	1	53.856	98.7401	126.253	258.312	1	280.433	290.724	1	56.6204	116.384	1	1	256.269	1	1	1	1
Aatf	1	1	1	1	1	1	1	1	1	1	1	39.552	1	1	1	1	1	1	1	1	1
Aatk	1	1	1	1	1	1	49.1717	1	1	1	1	1	1	1	1	1	1	1	1	1	1
Abca1	174.81	1	1	1	1	1	54.3733	1	1	67.2952	1	1	1	1	1	58.4151	1	1	102.835	1	1
Abca3	1	1	1	1	1	1	1	1	47.621	1	1	1	1	1	1	1	1	1	101.094	1	1
Abcb11	1	1	1	1	1	1	1	1	1	1	1	1	1	106.413	1	1	1	1	1	1	1
Abcb9	1	1	1	123.816	1	1	1	1	1	1	1	1	1	1	1	1	1	78.5052	1	1	143.758
Abcc3	215.093	1	1	1	69.1582	1	1	1	1	1	1	1	1	1	1	1	1	1	1	1	1
Abcc4	1	1	1	1	1	1	1	1	1	45.232	1	1	1	1	1	1	55.6875	1	1	1	1
Abcc5	1	1	1	1	42.3717	1	1	1	1	71.4625	1	1	1	1	1	1	1	1	1	1	1
Abcc9	1	1	1	1	1	61.5145	391.545	1	1	1	1	1	1	1	1	1	1	1	1	1	1
Abcd1	53.4863	1	1	1	1	1	1	1	38.5923	1	1	1	1	1	1	1	1	1	1	1	1
Abce1	1	1	1	1	1	1	1	1	1	1	1	1	1	1	56.2171	1	1	58.0281	1	1	1
Abcg2	1	1	1	1	1	47.545	1	1	1	1	1	1	115.423	89.7503	1	66.9252	1	1	1	1	1
Abcg3	84.4742	1	1	1	1	1	1	1	1	1	1	1	1	1	1	1	1	1	1	1	1
Abhd10	1	1	1	1	1	1	1	1	1	1	1	1	1	1	1	1	1	52.2479	58.5678	1	1
Abhd11	1	1	1	1	81.111	1	1	1	1	1	1	1	1	1	1	1	1	1	1	1	1
Abhd11os	78.9944	1	1	1	1	1	75.381	1	1	1	1	1	1	1	1	1	1	1	1	1	1
Abhd12	161.444	1	1	1	39.99	69.7216	40.843	1	98.6357	1	1	1	1	1	1	245.481	1	1	1	1	1
Abhd17b	1	1	1	1	1	28.213	1	1	1	46.4004	1	42.6269	1	1	124.009	1	1	1	65.1933	129.64	1
Abhd2	1	1	126.149	1	150.105	1	79.4214	1	1	63.0812	1	1	1	1	36.544	1	1	1	1	1	106.285
Abhd4	1	1	1	1	1	1	1	1	1	1	1	1	1	1	1	1	1	1	62.7377	1	1
Abhd6	1	1	1	1	1	1	1	1	1	1	1	1	59.263	1	58.4493	1	1	1	50.8803	1	1
Abhd8	1	1	1	77.1554	1	1	1	1	1	1	1	1	1	1	1	1	1	86.9815	1	1	1
Abi3bp	1	1	1	1	1	1	234.934	1	1	1	1	1	1	1	1	1	1	1	1	1	1
Abl1	54.0161	1	1	1	1	1	51.5021	1	1	45.4205	1	1	1	1	1	1	58.8662	1	1	1	1
Ablim1	1	1	1	163.478	59.5674	1	1	1	1	1	1	1	1	1	55.8499	1	1	86.0909	57.2294	138.513	197.369
Abr	52.5339	1	1	1	1	1	1	1	1	1	1	1	1	1	50.6927	1	1	1	1	1	1
Acap1	1	1	1	110.035	1	1	42.5893	1	1	1	1	1	1	1	74.0799	1	1	107.284	1	1	142.208
Acap2	68.1479	74.7613	65.0976	1	1	51.4444	65.7288	79.4938	1	70.1953	101.413	1	1	1	1	1	101.86	1	1	1	1
Acat3	1	1	1	1	1	1	1	1	1	1	1	1	1	125.438	1	1	1	1	1	1	1
Acbd3	1	1	1	1	1	1	54.4233	1	1	1	1	1	1	1	1	1	1	1	37.2927	1	1
Acbd5	1	1	1	1	1	1	1	1	1	1	1	1	1	69.8692	48.6966	1	1	1	1	1	1
Acd	1	1	1	1	1	1	1	1	1	1	1	27.0055	1	1	43.511	1	1	57.1555	1	1	66.9945
Ace	1	1	1	1	1	1	1	1	150.423	1	1	1	1	1	1	1	1	1	1	1	1
Acer2	1	196.36	177.651	1	1	75.0203	78.7143	139.729	1	201.748	229.926	1	323.595	1	1	1	209.229	1	265.162	1	1
Ackr1	1	106.681	80.5702	1	1	1	60.8389	1	1	1	86.0359	1	82.9854	1	1	1	1	1	1	1	1
Ackr3	1	1	1	1	1	1	1	1	1	1	1	1	1	1	1	1	1	1	183.616	1	1
Ackr4	1	1	1	1	1	1	1	66.3231	1	1	1	1	1	1	1	1	1	1	1	1	1
Acot1	1	1	1	1	88.0067	1	1	1	1	1	1	1	1	1	1	1	1	1	1	1	1
Acot7	1	1	1	89.2683	1	48.8358	1	1	54.5524	1	1	60.2853	1	1	1	1	1	129.277	89.3933	1	257.869
Acot8	1	1	1	1	1	1	1	1	1	1	1	38.3816	1	1	1	1	1	1	55.5473	1	1
Acot9	1	1	1	1	1	1	35.6736	1	63.2814	62.4786	1	1	1	1	1	1	1	40.8432	90.46	1	1
Acox2	1	1	1	1	1	1	1	1	1	1	1	1	1	74.544	1	1	1	1	1	1	1
Acox3	1	1	1	1	1	1	1	1	1	1	1	93.9018	1	1	1	1	1	1	1	1	1
Acp2	285.816	1	1	1	1	1	52.303	1	1	1	1	1	1	1	1	87.3318	1	1	1	1	1
Acp5	404.989	1	1	112.045	1	1	44.4443	1	41.0049	1	1	1	1	120.092	1	379.951	1	63.7568	1	229.201	107.424
Acsl1	58.8216	1	1	1	56.075	1	1	1	1	1	1	1	1	262.262	57.5678	86.6716	53.0672	1	50.0819	75.315	1
Acsl4	73.2724	1	1	1	1	1	38.0061	1	1	1	1	1	1	1	29.7496	1	1	1	1	1	1
Acsm1	1	1	1	1	1	1	1	1	1	1	1	1	1	205.172	1	1	1	1	1	1	1
Acss2	1	1	1	1	41.2435	1	1	1	1	1	1	1	1	77.3308	1	1	1	1	1	1	1
Actn1	351.022	1	1	1	97.4372	88.8282	92.4675	1	1	1	1	51.1697	1	1	1	31.9084	1	1	61.6387	1	1
Actn2	1	1	1	1	1	1	1	1	1	1	1	1	1	1	1	1	1	67.5389	1	1	1
Actr1b	1	1	1	1	37.4977	54.0491	1	1	1	69.7461	1	1	1	1	37.4503	1	1	1	1	1	58.8831
Acvrl1	116.026	54.8838	1	1	1	1	1	1	1	1	1	97.1558	104.37	1	1	142.908	1	1	58.2258	1	1
Acyp1	1	1	1	1	82.1289	43.6919	1	1	1	1	1	1	1	1	40.8046	1	1	1	53.7636	1	94.931
Ada	1	109.747	84.9184	1	1	72.6068	45.1326	134.988	1	68.5972	95.4944	1	1	1	1	1	86.6763	34.8158	68.9458	1	1
Adam11	1	1	1	1	1	1	1	1	1	1	1	1	1	1	65.4485	1	1	1	1	1	1
Adam15	1	1	60.3379	1	1	74.3947	57.298	70.2812	45.0487	34.6119	1	1	130.155	1	1	45.7954	71.52	1	218.812	1	1
Adam17	131.938	1	1	1	1	34.8634	1	1	42.6386	1	1	1	1	1	1	85.1094	1	1	53.7799	1	1
Adam19	1	1	1	78.5448	1	1	1	1	1	1	1	68.6502	1	1	49.6733	1	1	56.6933	1	1	1
Adam23	1	545.642	584.641	1	1	151.074	193.807	274.598	1	495.746	599.602	1	279.646	1	1	1	588.127	1	1	1	1
Adam33	1	1	1	1	198.897	1	1	1	1	1	1	1	1	1	1	1	1	1	1	1	1
Adam8	1	1	1	1	1	1	1	1	58.8511	1	1	58.7075	1	1	1	1	1	1	1	1	1
Adam9	66.9341	1	61.8095	1	1	53.053	52.4123	1	1	1	1	1	1	1	1	1	53.7214	1	71.6737	1	1
Adamdec1	96.2866	1	1	1	1	1	1	1	1	1	1	1	1	1	1	1	1	1	1	1	1
Adamts1	1	1	1	1	1	1	192.949	62.6462	1	1	1	1	1	1	1	1	61.1526	1	38.85	1	1
Adamts10	1	1	1	1	1	1	50.6817	1	1	1	1	1	1	1	1	1	1	1	1	1	1
Adamts13	1	1	1	1	1	1	90.6559	1	1	1	1	1	1	1	1	1	1	1	1	1	1
Adamts2	1	1	1	1	1	1	72.5379	1	1	1	1	1	1	1	1	1	1	1	1	1	1
Adamtsl2	1	1	1	1	1	1	84.2257	1	1	1	1	1	1	1	1	1	1	1	1	1	1
Adap2	69.7771	1	1	1	1	1	81.5387	1	1	1	1	1	1	1	1	144.213	1	1	1	1	1
Adap2os	70.96	1	1	1	1	1	114.332	1	1	1	1	1	1	1	1	392.27	1	1	1	1	1
Adar	60.3348	1	1	1	1	1	1	1	1	87.1028	1	1	1	1	1	1	1	1	1	1	1
Adarb1	1	76.6936	84.7336	1	1	57.4568	48.9947	83.7563	1	72.4259	111.244	1	1	1	1	1	98.8177	1	1	1	1
Adck3	1	1	1	1	54.0783	1	1	1	1	1	1	1	1	106.594	1	1	1	1	29.0605	1	1
Adcy5	1	1	1	1	1	1	41.4214	1	1	1	1	1	1	1	1	1	1	1	1	1	1
Adcy7	1	1	1	73.8284	1	1	1	1	46.101	1	1	1	1	1	65.0428	72.4344	1	1	1	1	114.261
Adh4	1	1	1	1	1	1	1	1	1	1	1	1	1	85.736	1	1	1	1	1	1	1
Adhfe1	1	1	1	1	1	1	1	1	1	1	1	1	1	61.403	1	1	1	1	1	1	1
Adm	1	64.7897	63.3607	1	1	1	86.4343	60.6099	1	60.3429	1	1	1	1	1	1	1	1	1	1	1
Adora2a	1	1	1	54.3717	1	1	51.0138	1	1	1	1	1	1	1	1	1	1	74.6563	1	1	111.174
Adpgk	57.6479	1	1	1	1	1	1	1	1	1	1	29.8404	1	1	84.35	1	1	1	1	1	1
Adprm	1	1	1	1	1	1	1	1	1	1	1	1	1	1	1	64.8291	1	1	1	1	1
Adra1b	1	1	1	1	1	1	1	1	1	1	1	1	1	73.9853	1	1	1	1	1	1	1
Adra2b	1	1	1	1	1	1	140.364	1	1	1	1	1	1	1	1	1	1	1	1	1	1
Adrb1	65.6154	1	1	1	1	1	1	1	1	1	1	1	1	1	1	1	1	1	1	1	1
Adrb2	56.5543	1	1	1	1	1	1	1	1	1	1	1	1	1	1	92.4269	1	1	1	86.1825	1
Adrbk2	1	1	1	1	1	1	1	1	129.208	1	1	76.1265	1	1	1	1	1	1	1	1	1
Adsl	1	1	1	1	47.1566	1	1	1	1	1	1	1	1	1	1	1	1	51.3601	1	1	1
Adssl1	1	1	1	1	1	1	1	1	82.5739	1	1	1	1	1	111.608	62.2096	1	1	1	1	1
Adtrp	1	1	1	1	1	1	1	1	1	1	1	1	1	113.455	1	1	1	1	1	1	1
Aebp1	1	1	1	1	1	1	1	1	1	1	1	1	1	1	1	1	1	1	121.351	1	1
Aebp2	65.2173	1	1	1	38.6586	1	49.5805	1	1	1	1	1	1	1	1	1	1	134.337	1	1	1
Aen	1	1	1	1	1	88.2995	1	1	1	1	1	1	1	1	1	1	1	1	1	1	1
Afap1l1	1	75.5471	80.0216	1	1	1	1	67.8918	1	66.4248	73.397	1	90.8351	1	1	1	89.2936	1	118.588	1	1
Aff1	1	1	1	1	1	52.3966	44.006	1	1	55.9654	1	1	1	1	1	84.7572	64.7285	1	1	1	1
Afg3l1	1	1	1	1	60.7224	1	38.8987	1	1	1	1	43.4646	1	1	1	1	1	1	1	61.4467	1
Afg3l2	1	1	1	1	1	1	1	1	1	1	1	1	1	1	1	1	1	1	1	1	74.4652
Afm	1	1	1	1	1	1	1	1	1	1	1	1	1	120.165	1	1	1	1	1	1	1
Aga	1	60.0302	1	1	68.9978	1	63.6616	71.2021	1	63.8276	1	1	64.0275	1	38.2408	56.6339	1	1	41.7296	1	1
Agap1	1	1	1	1	1	71.9915	1	1	1	1	1	1	1	1	1	1	1	1	48.615	1	1
Agap3	1	1	1	1	1	70.4308	1	1	1	1	1	1	1	1	1	1	1	1	1	1	1
Agfg2	1	58.3922	65.9763	1	1	1	1	76.509	1	65.4937	1	1	58.1156	1	1	1	77.0204	42.5948	1	1	1
Aggf1	1	1	61.3054	1	1	1	52.7285	1	1	1	1	1	69.9024	1	58.3915	1	55.5259	47.2245	53.3905	1	1
Agl	1	1	1	1	1	1	1	1	1	1	1	1	1	1	1	42.8454	1	1	1	1	1
Agmat	1	1	1	1	1	1	1	1	1	1	1	1	1	144.923	1	1	1	1	1	1	1
Ago2	1	1	1	63.7161	1	89.1835	50.1528	1	1	62.1689	1	1	51.0626	1	1	1	1	41.6142	1	1	1
Ago3	1	78.5691	95.3448	1	1	50.1211	49.1351	84.606	1	67.2274	100.778	1	53.0466	1	1	1	108.384	1	1	1	1
Agpat5	72.1383	370.261	283.66	1	1	238.689	124.156	269.161	54.8486	334.482	282.692	52.3362	181.628	1	59.0285	1	257.854	38.0696	1	1	1
Agps	1	1	1	1	1	1	1	1	1	1	1	1	1	1	48.4067	89.7695	1	42.9202	1	1	1
Agrn	1	1	1	1	73.7754	1	33.1832	1	1	37.9159	1	1	56.6491	1	1	1	1	1	1	1	1
Agtr1a	1	1	1	1	52.5535	1	271.7	1	1	1	1	1	1	1	1	1	1	1	1	1	1
Agxt	1	1	1	1	1	1	1	1	1	1	1	27.7615	1	286.367	1	56.8478	1	32.0606	1	1	1
Ahcy	1	1	1	1	1	1	1	1	1	1	1	1	1	229.484	1	1	1	1	1	1	1
Ahcyl1	1	1	1	1	58.1231	43.6615	1	1	1	1	1	1	1	1	1	1	50.3015	1	1	1	1
Ahcyl2	1	1	1	65.2057	1	1	1	1	42.0739	1	1	55.3899	1	1	1	1	1	57.9808	1	1	1
Ahdc1	1	1	1	1	73.7804	1	1	1	1	1	1	1	1	1	1	1	1	1	1	1	1
Ahsa2	1	1	1	1	1	1	1	1	1	1	1	1	1	1	1	73.0991	1	1	1	1	1
Aig1	1	1	1	1	152.844	1	1	1	1	1	1	33.1566	1	1	1	1	1	49.0757	54.8267	1	1
Aimp2	1	1	1	1	1	40.8445	1	1	1	1	1	47.6268	1	1	1	1	1	31.9184	1	1	1
Ak3	1	1	1	1	64.4883	1	34.4389	1	1	1	1	1	57.3644	134.053	1	1	1	1	1	1	1
Ak6	1	1	1	1	56.6412	68.3908	1	1	55.5131	1	1	32.8757	50.0948	1	1	1	1	68.4354	1	1	1
Akap11	1	1	1	1	1	1	42.2193	1	1	1	1	1	1	1	1	1	1	1	1	1	1
Akap12	1	91.8727	115.814	1	1	46.6194	57.0612	106.201	1	73.3649	105.685	1	46.6032	1	1	1	125.423	1	1	1	1
Akap13	305.459	1	1	217.466	139.829	1	69.9295	1	245.308	1	1	60.002	1	1	103.162	91.8689	1	145.015	36.7615	355.206	194.832
Akap2	1	62.3762	56.4354	1	1	36.8801	34.6876	1	1	66.3854	1	1	48.9918	1	1	1	67.2391	1	32.6956	1	1
Akna	54.6705	1	1	85.0881	1	1	1	1	62.2624	1	1	45.0576	1	1	1	42.6708	1	78.9269	1	1	70.3496
Akr1b10	60.0308	1	1	1	1	1	40.1115	1	1	1	1	31.2909	1	1	1	145.154	1	44.4467	75.4713	1	1
Akr1b8	1	186.494	194.252	1	39.8168	77.4574	84.0982	241.477	1	105.046	158.524	1	73.1632	1	1	1	146.997	1	69.7387	1	1
Akr1c12	1	1	1	1	1	1	1	1	1	1	1	1	1	110.268	1	1	1	1	1	1	1
Akr1c13	1	1	1	1	1	1	1	1	1	1	1	1	1	120.315	1	1	1	1	1	1	1
Akr1c14	1	1	1	1	1	1	1	1	1	1	1	1	1	107.391	1	1	1	1	1	1	1
Akr1c19	1	1	1	1	126.856	1	1	1	1	1	1	1	1	120.521	1	1	1	1	1	1	1
Akr1c20	1	1	1	1	53.9136	1	1	1	1	1	1	1	1	185.917	1	1	1	1	1	1	1
Akr1d1	1	1	1	1	1	1	1	1	1	1	1	1	1	78.6553	1	1	1	1	1	1	1
Akr1e1	1	1	1	1	113.233	1	1	1	1	1	1	1	1	54.3317	1	86.8723	1	1	49.5932	1	1
Akt1s1	1	1	1	1	38.0951	1	35.4021	1	1	77.9172	1	1	1	51.0317	1	34.3612	1	1	45.7462	1	1
Aktip	1	1	1	1	69.7445	1	1	1	1	1	1	1	1	1	1	1	1	1	1	1	1
Alas2	1	1	1	1	1	1	1	1	1	1	1	1	1	101.607	1	1	1	1	1	1	1
Alcam	1	1	1	1	461.019	1	1	1	39.9478	1	1	39.9899	1	1	1	1	1	1	121.914	1	1
Aldh16a1	1	1	1	1	1	1	1	1	1	1	1	33.4375	1	1	1	1	1	1	1	1	1
Aldh1a7	1	1	1	1	1	1	1	1	1	1	1	1	1	69.8238	1	1	1	1	1	1	1
Aldh3b1	69.6031	1	1	1	1	1	1	1	50.8092	1	1	1	1	1	104.55	62.811	1	1	1	1	1
Aldh4a1	1	1	1	1	1	1	1	1	1	1	1	1	1	72.3009	1	1	1	1	1	1	1
Aldh6a1	1	1	1	1	1	1	1	1	1	1	1	1	1	147.149	1	1	1	1	1	1	1
Aldh8a1	1	1	1	1	1	1	1	1	1	1	1	1	1	194.567	1	1	1	1	1	1	1
Aldh9a1	1	1	1	1	1	1	1	1	1	1	1	44.1362	1	90.5065	1	1	1	62.12	1	1	1
Aldoc	1	1	1	1	97.5556	1	1	1	1	1	1	1	1	1	1	1	1	1	1	1	1
Alg1	1	1	1	1	1	1	1	1	1	1	1	1	1	1	1	1	1	1	68.0521	1	1
Alg14	1	1	57.6879	1	1	40.8328	48.1723	1	1	1	1	1	1	1	1	1	52.7097	1	50.9282	1	1
Alg2	1	1	1	1	1	1	1	1	1	1	1	1	1	1	1	1	1	1	76.1455	1	1
Alkbh3	1	1	1	1	1	1	1	1	1	59.5312	1	1	1	1	1	1	1	1	1	1	1
Alox5ap	265.498	1	1	1	1	1	1	1	823.962	1	1	740.932	1	1	817.164	455.46	1	1	1	1	1
Alyref2	1	1	1	1	1	1	1	1	1	1	1	36.5375	1	1	1	1	1	1	55.5343	1	1
Amacr	1	1	1	1	1	1	1	1	1	1	1	1	1	181.478	1	1	1	1	63.9103	1	1
Amd1	1	1	1	1	108.313	1	50.0171	1	1	1	1	1	1	1	1	21.9796	1	1	1	1	1
Amdhd1	1	1	1	1	1	1	1	1	1	1	1	1	1	167.011	1	1	1	1	1	1	1
Amica1	1	1	1	1	1	1	1	1	57.1472	1	1	202.732	1	1	308.626	1	1	1	1	1	1
Amigo2	1	1	1	1	1	1	1	1	1	1	1	1	1	1	1	1	1	1	254.386	1	1
Amn1	1	1	1	1	90.4858	1	1	1	1	1	1	1	1	1	1	1	1	1	1	1	1
Amot	1	1	1	1	1	84.7383	1	1	1	1	1	1	1	1	1	1	1	1	1	1	1
Amotl1	1	265.298	293.612	1	100.814	248.611	231.286	284.697	1	271.912	285.39	1	208.019	1	1	1	357.253	1	160.488	1	1
Amotl2	1	128.522	142.325	1	60.5047	114.367	121.664	143.228	1	164.93	172.104	1	115.204	1	1	1	167.348	1	163.45	1	1
Amy1	1	1	1	1	1	1	1	1	1	1	1	1	1	205.411	1	1	1	1	1	1	1
Amz1	1	1	1	1	1	1	1	1	1	1	1	1	1	1	1	66.9252	1	1	1	1	1
Amz2	1	1	1	1	49.2456	1	1	1	1	1	1	35.4802	1	1	59.8135	1	1	1	1	1	1
Anapc1	1	1	1	1	1	62.446	35.4285	1	1	52.5164	1	1	1	1	1	1	51.2619	33.6532	1	1	1
Anapc2	1	1	1	1	77.6386	73.2207	47.4833	1	1	1	1	1	49.6067	1	1	1	1	1	67.6798	1	1
Angel2	1	1	1	1	1	1	1	1	1	1	1	1	1	1	1	1	1	35.7973	117.385	1	1
Angptl2	1	1	1	1	1	1	267.119	1	1	1	1	1	1	1	1	1	1	1	1	1	1
Angptl3	1	1	1	64.2921	46.1959	1	42.1309	1	1	1	1	31.7142	50.0867	591.291	36.2988	48.7968	1	42.3167	53.2368	1	1
Angptl6	1	1	1	1	43.2343	276.811	1278.92	1	43.2252	1	1	31.9596	1	1	1	1	1	1	1	1	1
Ank	1	1	1	1	1	1	1	1	1	1	1	1	1	1	1	55.2422	1	1	1	1	1
Ank3	1	1	1	1	103.651	1	181.462	1	1	1	1	1	1	1	1	1	1	1	1	1	1
Ankfy1	71.4831	1	1	1	1	1	47.368	1	53.0622	1	1	39.1875	1	1	1	50.5409	59.6575	1	1	1	1
Ankhd1	1	1	1	1	1	1	37.95	1	1	1	1	1	1	1	1	1	1	1	1	61.8763	1
Ankle2	1	1	1	1	1	1	1	1	1	1	1	1	1	1	1	1	1	1	49.5066	1	1
Ankrd1	1	1	1	1	611.016	1	1	1	1	1	1	1	1	1	1	1	1	1	1	1	1
Ankrd10	1	1	1	58.2514	45.6986	1	1	1	1	1	1	1	1	1	53.3406	1	1	1	69.1214	1	1
Ankrd46	1	1	1	1	1	1	43.3939	1	1	1	1	1	1	1	1	1	1	1	77.7157	1	1
Ankrd50	1	1	1	1	1	1	63.3025	1	1	56.9151	1	1	1	1	1	1	58.3789	1	76.996	1	1
Ankrd54	1	1	1	1	1	1	1	1	1	1	1	1	1	1	1	1	1	42.8139	1	1	1
Anks1	56.5971	1	1	1	1	61.657	1	1	1	1	1	1	1	1	1	1	54.3158	1	1	1	1
Anln	1	1	1	1	1	177.295	1	1	1	1	1	1	1	1	1	1	1	1	1	1	1
Ano6	264.443	1	1	1	60.6433	1	69.4146	1	1	1	1	1	1	1	1	55.2607	1	1	41.4907	1	1
Anpep	1	1	1	1	62.0375	1	1	1	1	1	1	38.4142	1	1	1	1	1	1	1	1	1
Anxa1	1	1	1	1	1	117.31	153.79	1	172.543	72.2933	1	143.238	1	1	1	1	1	1	1	1	101.827
Anxa11	1	1	1	67.8279	52.9005	1	1	1	1	1	1	1	1	1	1	1	1	76.1828	78.0424	70.1267	125.531
Anxa4	1	1	1	1	542.079	1	1	1	1	1	1	1	1	1	38.0251	1	1	1	50.2941	1	1
Aoah	1	1	1	1	1	1	1	1	1	1	1	1	1	1	1	95.0153	1	1	1	1	1
Aox3	1	1	1	1	1	1	1	1	1	1	1	1	1	149.449	1	1	1	1	1	1	1
Ap1g1	47.8205	1	1	1	1	1	1	1	1	1	1	1	1	1	1	1	1	1	1	1	1
Ap1m1	1	1	1	1	1	1	1	1	1	1	1	40.3411	1	1	53.8213	1	1	51.1848	65.7865	85.4661	1
Ap1s2	90.2642	1	1	1	1	65.1522	49.2127	1	197.541	55.519	1	60.8868	1	1	1	115.936	1	38.8768	57.0989	1	1
Ap1s3	1	1	1	1	1	1	1	1	1	1	1	80.9841	1	1	1	1	1	1	1	1	1
Ap2a1	1	1	1	1	1	65.7144	48.4355	1	1	1	1	1	1	1	1	1	53.1163	39.0085	1	1	1
Ap3b1	1	1	1	1	43.0385	1	1	1	1	1	1	44.1708	1	1	1	1	1	41.6527	1	1	1
Apaf1	1	1	1	1	1	1	1	1	1	1	1	1	1	1	1	1	54.2034	33.6144	1	1	1
Apbb1ip	188.994	1	1	174.748	1	1	1	1	140.534	1	1	57.7368	1	1	125.854	213.776	1	117.136	1	104.041	232.536
Apbb2	1	101.537	96.5377	1	57.3696	87.5734	79.7054	112.077	1	79.5772	115.435	1	107.569	1	1	1	128.95	1	1	1	1
Apc	67.6193	116.513	123.329	1	1	47.2882	71.1339	73.5986	1	96.1094	131.427	1	120.108	1	1	25.9295	109.963	1	1	1	1
Apcs	1	1	1	1	75.0126	1	1	1	1	1	1	1	1	282.348	1	1	1	40.5991	1	1	1
Apeh	1	1	1	1	52.0695	79.5379	1	1	1	1	1	1	1	1	1	1	1	1	54.0566	1	89.8
Apex1	1	1	1	1	92.0508	1	1	1	1	1	1	77.5041	1	69.7814	1	98.8918	1	1	1	1	1
Aph1c	1	1	1	1	1	1	1	1	1	1	1	37.9483	1	1	1	1	1	1	1	1	1
Apip	1	1	1	1	59.5995	79.6869	1	1	1	1	1	1	1	1	48.9641	1	1	1	107.95	1	1
Apoa4	1	1	1	1	1	1	1	1	1	39.3356	1	1	1	83.4273	1	65.0554	1	1	1	1	1
Apobec1	149.875	1	1	1	46.4473	1	43.7076	1	91.1241	1	1	1	1	1	1	149.171	1	1	1	1	1
Apobec3	63.5953	1	1	306.004	138.624	87.682	1	1	125.886	63.3696	1	169.268	1	1	475.46	85.6513	1	360.039	41.5116	615	396.365
Apol7a	1	1	1	1	1	1	1	1	1	1	1	1	1	69.7521	1	1	1	1	1	1	1
Apol9a	1	1	1	1	1	1	1	1	1	1	1	1	1	100.399	1	1	1	1	1	1	1
Apol9b	1	1	1	1	1	1	1	1	1	1	1	1	1	89.6278	1	1	1	1	1	1	1
Apold1	1	1	1	1	1	1	76.4774	1	1	1	1	1	1	1	1	1	1	1	1	1	1
Apon	1	1	1	1	1	57.5415	1	1	1	1	1	1	1	346.369	1	1	1	1	52.4965	72.1772	1
Appl1	1	1	1	53.6194	1	1	1	1	1	1	1	1	1	1	1	1	1	57.5477	33.5184	1	1
Aqp8	1	1	1	1	1	1	1	1	1	1	1	1	1	95.0218	1	86.5596	1	1	1	1	1
Aqp9	1	1	1	1	1	1	1	1	1	1	1	1	1	94.2693	1	1	1	39.201	1	1	1
Arap1	165.581	1	1	1	1	1	1	1	65.7196	1	1	39.5702	1	1	36.7576	121.043	1	1	1	1	1
Arap2	56.1833	1	1	54.5421	1	1	89.4876	1	1	1	1	1	1	1	1	1	1	1	1	1	72.2007
Arap3	1	169.063	189.553	1	1	141.746	113.392	168.07	1	157.066	191.973	1	107.71	1	1	59.1927	212.476	1	65.8671	1	1
Arf2	74.2685	1	1	1	1	93.0801	1	1	1	1	1	1	1	1	1	1	1	1	52.744	1	1
Arfgef1	1	1	62.2744	1	55.8593	1	45.7791	1	1	1	1	1	1	1	1	1	1	1	1	1	52.3241
Arfip1	1	52.5639	66.5368	1	1	50.0183	47.171	1	1	59.329	1	1	72.2902	1	1	1	51.3533	1	46.854	1	1
Arfip2	1	1	1	1	1	1	1	1	1	1	1	1	1	1	1	1	1	1	50.1698	1	1
Arhgap1	1	65.6482	67.943	1	1	1	57.396	72.3682	1	80.3071	83.2067	1	58.6684	1	1	1	115.376	1	1	1	1
Arhgap10	1	1	1	1	1	1	1	1	1	1	1	1	63.5277	1	1	1	1	55.6716	1	1	1
Arhgap11a	1	1	1	1	1	56.8231	1	1	1	1	1	1	1	1	1	1	1	59.7952	1	1	1
Arhgap12	1	1	1	1	1	1	1	1	1	1	1	1	1	1	1	1	1	1	59.8873	1	1
Arhgap15	1	1	1	131.402	1	1	1	1	83.8341	1	1	102.104	1	1	76.3407	163.077	1	119.97	1	189.59	108.161
Arhgap19	107.134	1	1	1	1	1	1	1	1	1	1	1	1	1	1	47.4091	1	1	1	1	1
Arhgap22	1	1	1	1	1	1	1	1	1	1	1	1	1	1	1	52.7986	1	1	1	1	1
Arhgap23	1	187.818	206.736	1	1	70.3282	133.217	200.858	1	136.8	217.184	1	113.21	1	1	1	255.431	1	58.7193	1	1
Arhgap24	1	1	1	1	51.9937	1	88.6837	1	1	1	1	1	1	1	1	1	1	1	1	1	1
Arhgap25	1	1	1	66.4894	1	1	1	1	1	1	1	20.9071	1	1	43.5775	99.1809	1	1	1	93.3148	74.8801
Arhgap27	1	1	1	1	1	1	1	1	1	1	1	1	1	1	42.1931	1	1	1	1	1	1
Arhgap27os2	1	1	1	1	1	1	1	1	1	1	1	1	1	1	103.389	1	1	1	1	1	1
Arhgap29	1	124.839	125.757	1	1	137.81	95.9282	140.639	1	75.9357	156.422	1	131.443	1	1	1	177.352	1	156.224	1	1
Arhgap30	104.705	1	1	147.267	1	1	1	1	167.365	1	1	99.6863	1	1	137.788	73.5895	1	138.404	1	203.368	211.81
Arhgap35	1	1	55.4696	1	1	40.9566	41.9996	1	1	1	1	1	1	1	1	1	56.4715	1	1	1	1
Arhgap4	61.4171	1	1	1	1	1	1	1	1	1	1	1	1	1	33.8178	1	1	1	1	1	84.5823
Arhgap42	1	1	1	1	1	1	92.5708	1	1	1	1	1	1	1	1	1	1	1	1	1	1
Arhgap5	1	1	1	1	79.8876	64.6966	51.0076	1	1	1	1	67.4851	1	1	1	1	1	1	1	1	1
Arhgap6	1	1	1	1	1	1	44.792	1	1	1	1	1	1	1	1	1	1	1	1	1	1
Arhgap9	87.9259	1	1	177.992	1	1	1	1	110.25	1	1	44.4156	1	1	82.7551	166.222	1	172.945	1	68.4055	219.954
Arhgef10l	1	1	1	1	1	1	1	1	1	54.3712	1	1	1	1	1	1	55.2123	1	1	1	1
Arhgef12	58.6338	176.807	183.751	1	70.1646	111.02	124.915	144.921	1	171.39	225.062	1	108.358	1	1	1	208.86	1	65.8833	1	1
Arhgef15	1	199.35	219.885	1	1	115.219	113.507	247.496	1	200.052	203.357	1	111.673	1	1	1	240.064	1	132.265	1	1
Arhgef17	1	1	1	1	1	1	57.5504	1	1	1	1	1	1	1	1	1	1	1	1	1	1
Arhgef3	1	1	1	56.2632	1	1	1	1	1	1	1	1	1	1	1	1	1	1	57.58	81.8673	84.204
Arhgef39	1	1	1	1	1	87.5942	1	1	1	1	1	1	1	1	1	1	1	1	1	1	1
Arhgef40	1	1	1	1	1	1	46.4141	1	1	1	1	1	1	1	1	1	1	1	1	1	1
Arhgef5	1	1	1	1	40.7466	1	41.6578	1	1	50.2789	1	1	1	1	1	1	1	1	51.1724	1	1
Arhgef7	1	115.345	119.337	1	1	119.065	72.9807	99.9252	1	81.1607	135.31	1	60.13	1	1	1	141.521	1	79.4023	1	1
Arid1b	1	1	1	1	44.7488	1	45.4218	1	1	1	1	1	1	1	1	1	51.37	1	1	1	1
Arid3a	1	1	1	1	1	1	1	1	1	1	1	1	1	1	53.6324	1	1	1	1	1	1
Arid4b	1	1	1	59.9307	86.8675	1	39.1669	1	1	1	1	1	1	1	52.0449	1	1	1	108.051	132.247	54.4613
Arid5b	1	1	1	1	80.2826	31.8585	1	1	1	1	1	1	75.3792	1	1	1	1	1	63.292	1	52.4881
Arih1	1	1	1	1	1	63.3979	1	1	1	1	1	32.1168	1	1	1	37.6431	1	1	1	78.8708	1
Arih2	1	1	1	1	1	1	1	1	1	1	1	1	1	1	1	95.3314	1	42.3415	1	1	1
Arl10	1	1	1	1	1	1	1	1	1	1	1	1	1	1	1	43.3116	1	1	1	1	1
Arl11	1	1	1	1	1	1	1	1	38.48	1	1	1	1	1	1	1	1	1	1	1	1
Arl15	1	1	1	1	1	63.0108	1	1	1	89.4943	1	1	70.191	1	1	1	1	1	36.4608	1	1
Arl4d	1	1	60.1473	58.3064	1	1	1	55.0524	1	1	74.5026	1	57.8014	1	1	1	64.8208	27.0131	72.0732	1	75.7249
Arl5c	1	1	1	1	1	1	1	1	160.646	1	1	1	1	1	128.432	33.203	1	30.6756	1	1	1
Armc8	102.675	1	1	1	1	50.1549	37.0402	1	1	1	1	1	1	1	1	1	1	1	1	1	1
Armcx1	1	64.249	67.508	1	1	1	46.1242	1	1	1	72.4305	1	161.814	1	1	1	56.4789	1	89.0649	1	1
Armcx2	1	1	1	1	1	1	53.7266	1	1	1	1	1	84.0342	1	1	1	1	1	55.1634	1	1
Armcx4	1	1	1	1	1	1	1	1	1	1	1	1	47.839	1	1	1	1	1	1	1	1
Armcx6	1	1	1	1	1	1	1	1	1	1	1	1	99.9983	1	1	1	1	1	1	1	1
Arntl	1	1	1	1	1	1	1	1	1	1	1	1	1	1	1	1	1	1	68.4346	1	1
Arrb1	1	152.762	149.919	1	1	102.782	132.396	156.191	1	104.784	146.204	23.2284	135.533	1	1	1	170.189	1	117.005	1	1
Arrdc3	77.7443	1	1	1	1	1	1	1	1	1	1	1	1	1	1	1	1	1	1	1	1
Arrdc4	1	1	1	1	1	1	1	1	44.0111	1	1	22.3447	1	1	1	1	1	1	1	1	1
Arsa	1	1	1	1	1	77.0733	1	1	1	1	1	1	1	1	1	1	1	1	1	1	1
Arsb	1	1	1	51.1089	1	1	1	1	1	1	1	70.4547	1	1	1	1	1	55.7651	1	1	94.5846
Art3	1	75.5032	63.7397	1	1	131.185	121.559	60.5631	1	155.888	1	1	67.7157	1	1	1	1	1	1	1	1
Art4	1	1	1	1	1	1	43.4301	1	1	1	1	1	1	1	1	1	1	1	1	1	1
Arvcf	1	1	1	1	1	1	226.363	1	1	1	1	1	1	1	1	1	1	1	1	1	1
As3mt	1	1	1	1	61.6013	1	1	52.5996	1	1	1	1	1	46.8815	45.8185	1	1	1	58.8002	1	1
Asap2	1	1	1	1	1	76.8369	1	1	1	1	1	1	1	1	1	1	1	1	1	1	1
Asb2	1	1	1	145.166	1	1	1	1	1	1	1	80.8786	1	1	1	1	1	29.206	1	1	101.129
Asf1a	1	1	1	1	45.4193	42.5348	1	1	1	44.1492	1	1	1	1	1	1	1	46.2691	1	1	1
Asf1b	1	1	1	1	1	97.4928	1	1	1	1	1	67.0856	1	1	1	1	1	245.466	1	1	1
Asgr2	1	1	1	1	1	1	1	1	1	1	1	1	1	124.123	1	1	1	1	1	1	1
Ash2l	1	1	1	1	38.8208	58.0167	1	1	1	1	1	1	1	1	1	105.5	1	47.4258	1	1	1
Asnsd1	1	1	1	56.2785	1	46.4077	1	1	53.8799	1	1	66.6953	1	1	1	48.9107	1	73.7998	1	86.5022	1
Aspdh	1	1	1	1	1	1	1	1	1	1	1	1	1	180.802	1	1	1	1	1	1	1
Aspg	1	1	1	1	1	1	1	1	1	1	1	1	1	73.4831	1	1	1	1	1	1	1
Aspm	1	1	1	1	1	78.0542	1	1	1	1	1	1	1	1	1	1	1	60.7596	1	1	1
Asrgl1	1	1	1	1	1	82.754	1	1	1	1	1	1	1	1	1	1	1	1	1	1	1
Asun	1	1	1	1	1	1	1	1	1	1	1	1	1	1	1	1	1	73.8687	1	1	1
Asxl1	1	1	1	1	1	69.2251	1	1	1	1	1	1	1	1	1	1	1	51.3117	1	1	1
Atad1	1	1	1	1	48.7708	39.5569	47.7464	1	1	72.6218	1	1	1	1	1	1	1	36.5631	1	1	69.7419
Atad2	1	1	1	1	1	199.623	1	1	1	1	1	1	1	1	1	1	1	25.9723	1	1	1
Atf3	1	1	1	1	134.482	1	1	1	74.085	1	1	1	1	1	1	1	1	1	1	1	1
Atf6	1	1	1	1	1	62.2323	1	1	48.8757	1	1	1	1	1	1	1	1	1	1	1	1
Atf6b	1	1	1	1	56.4992	1	1	1	1	1	1	50.971	49.1211	1	76.8075	1	1	1	1	1	1
Atf7	1	1	57.6336	1	1	1	39.6635	1	1	47.0747	1	1	1	1	1	59.8705	54.3875	1	1	1	1
Atg10	1	1	1	1	1	1	1	1	1	1	1	1	1	1	1	1	1	1	44.6837	1	1
Atg2a	1	1	1	1	1	1	1	1	1	1	1	1	1	1	1	1	1	1	87.5866	1	1
Atg4b	1	58.6252	1	1	1	37.0711	47.1306	64.2199	1	1	70.4591	1	1	1	1	1	60.1661	1	42.1204	1	69.356
Atg4d	1	1	1	1	1	1	1	1	1	1	1	1	1	1	1	1	1	60.5821	1	1	1
Atg5	1	1	1	48.5906	1	1	37.4771	1	1	1	1	1	1	1	61.6137	1	1	38.4596	1	1	1
Athl1	1	80.4084	73.9981	1	1	1	41.1752	1	1	84.166	1	1	1	1	1	1	69.5252	1	1	1	1
Atmin	1	1	1	1	1	83.4013	1	1	1	1	1	1	1	1	1	1	1	1	1	1	1
Atp11a	1	1	1	1	66.1469	1	1	1	1	1	1	1	1	1	1	1	1	1	1	1	1
Atp11b	1	1	1	1	1	1	1	1	1	1	1	1	1	1	50.3266	1	1	1	1	1	89.0405
Atp11c	1	1	1	1	1	1	1	1	1	61.5549	1	1	1	1	1	1	1	1	1	1	1
Atp13a2	126.938	1	1	1	1	1	1	1	52.3491	1	1	1	1	1	150.598	1	1	1	1	1	1
Atp13a3	59.6173	1	1	1	71.0733	1	1	1	1	1	1	1	225.775	1	1	1	1	1	1	1	1
Atp1b1	1	1	1	1	653.259	1	1	1	1	1	1	1	1	1	377.877	1	1	1	1	1	142.335
Atp2a1	1	1	1	1	1	1	1	1	1	1	1	1	1	1	168.946	1	1	1	1	1	1
Atp2a3	1	1	1	1	1	1	1	1	1	1	1	1	1	1	57.1689	1	1	28.412	1	75.5502	74.8795
Atp2b4	1	143.841	110.375	1	1	67.4932	58.9289	124.409	1	145.796	118.637	1	198.176	1	1	1	157.352	1	120.673	1	1
Atp6v0a1	1	50.735	1	1	1	60.7606	42.2455	70.136	1	67.2943	1	1	1	1	1	1	60.658	1	61.127	1	1
Atp8a1	94.2241	1	1	1	1	1	1	1	1	67.4324	1	1	1	1	1	47.3551	1	1	39.9744	1	1
Atp8b4	1	1	1	1	1	1	1	1	1	1	1	41.3111	1	1	1	1	1	1	1	1	1
Atp9a	1	1	1	1	110.372	1	86.3301	1	1	1	1	1	72.1142	1	1	1	1	1	1	1	1
Atrnl1	1	1	1	1	1	1	62.019	1	1	1	71.9485	1	1	1	1	1	63.225	1	1	1	1
Atxn1	1	1	1	1	1	109.693	42.7125	1	1	1	1	1	1	1	1	37.9623	1	49.727	1	1	1
Atxn2l	61.0185	1	57.1832	1	1	1	51.4167	1	1	62.4173	63.6447	33.0044	1	1	49.5223	1	58.1038	25.1057	1	1	1
Aunip	1	1	1	1	1	1	1	1	1	1	1	1	1	1	1	1	1	54.8637	1	1	1
Aurka	1	1	1	1	1	120.768	1	1	1	1	1	1	1	1	1	1	1	96.8252	1	1	1
Aurkb	1	1	1	1	1	107.737	1	1	1	1	1	1	1	1	1	1	1	121.561	1	1	1
Auts2	1	1	1	1	84.1401	92.9733	37.7174	1	1	1	1	1	1	1	1	1	69.5828	1	1	1	1
Avl9	1	1	1	51.9793	1	1	1	1	1	1	1	1	47.5283	1	1	1	1	1	1	1	1
Avpi1	1	57.6527	1	1	64.0546	1	1	1	87.97	1	1	31.8162	144.14	88.6871	1	1	1	1	1	1	1
Axin1	1	1	1	1	1	1	1	1	1	1	1	1	1	1	1	1	1	1	1	1	63.0502
Axl	753.738	1	1	1	1	1	123.057	1	64.1572	1	1	1	1	1	1	413.362	1	32.817	47.0531	1	1
B3gat3	1	58.899	1	1	49.7879	42.0465	53.87	1	1	57.7522	1	24.8109	1	1	61.0886	1	1	47.676	1	1	1
B3gnt1	1	1	1	1	48.5441	1	53.6707	1	1	1	1	1	1	1	1	1	1	1	86.3477	1	1
B3gnt5	1	1	1	1	1	1	1	1	1	1	1	1	1	1	1	1	1	1	1	96.6831	1
B3gnt8	1	1	1	1	1	1	1	1	1	1	1	1	1	1	128.965	66.5262	1	1	1	99.3471	1
B430306N03Rik	97.7976	1	1	1	1	1	1	1	1	1	1	1	1	1	1	1	1	1	1	1	1
B4galnt1	1	1	1	357.442	75.9416	1	1	1	131.887	1	1	53.2053	1	40.5083	114.415	1	1	242.226	1	195.702	333.048
B4galt4	1	52.6913	1	1	1	1	1	1	1	1	1	32.7636	64.1159	1	1	1	1	1	66.3653	1	1
B4galt5	1	1	1	1	1	1	1	1	36.3466	1	1	1	1	1	1	1	1	1	1	1	1
B4galt6	125.208	1	1	1	120.732	1	1	1	1	1	1	1	1	1	1	97.2227	1	1	1	1	1
B4galt7	1	1	1	1	1	1	1	1	1	1	1	1	1	1	1	47.7316	1	1	1	1	1
B630005N14Rik	1	1	1	1	1	1	1	1	1	1	1	1	1	1	44.9247	1	1	1	1	1	1
B9d1	1	1	1	1	106.166	1	1	1	1	1	1	1	1	1	1	1	1	1	1	1	1
B9d2	1	1	1	1	1	1	1	1	1	1	1	1	1	1	71.706	1	1	46.7038	1	1	1
BC005561	1	1	1	1	78.9278	1	1	1	1	1	1	1	1	1	1	1	1	1	58.9605	1	1
BC017643	61.4117	1	1	1	1	1	1	1	33.9654	1	1	67.3142	1	1	61.5712	111.737	1	54.7986	1	85.773	1
BC021614	1	1	1	1	1	1	1	1	1	1	1	1	1	1	1	1	1	72.5727	1	1	1
BC025446	1	1	1	1	1	1	1	1	1	1	1	1	1	108.712	1	1	1	1	1	1	1
BC030336	1	1	1	1	1	56.3241	1	1	1	1	1	1	1	1	1	1	54.7033	1	1	1	1
BC035044	1	1	1	1	1	1	1	1	59.9846	1	1	120.21	1	1	67.3809	1	1	1	1	1	1
BC048546	1	1	1	1	1	1	1	1	1	1	1	1	1	113.136	1	1	1	1	1	1	1
BC049352	48.22	1	1	1	1	1	1	1	1	1	1	1	1	1	1	1	1	1	1	1	1
BC089597	1	1	1	1	1	1	1	1	1	1	1	1	1	90.5231	1	1	1	1	1	1	1
BC147527	1	1	1	1	1	1	1	1	1	1	1	1	1	1	122.365	67.8513	1	1	1	1	1
Baat	1	1	1	1	1	1	1	1	1	1	1	1	1	161.188	1	48.5569	1	1	1	1	1
Bace2	1	207.373	193.085	1	1	129.406	121.065	263.784	1	211.054	143.288	1	199.594	1	1	1	147.422	1	400.791	1	1
Bach1	1	1	1	1	1	1	1	1	1	44.7406	1	1	1	1	1	1	1	1	1	1	1
Bach2	1	1	1	1	1	1	1	1	1	1	1	1	1	1	1	1	1	1	1	101.322	1
Bach2os	52.5852	1	1	1	1	1	1	1	1	1	1	1	1	1	1	1	1	1	1	1	1
Baiap2	1	1	1	1	65.7784	34.6217	1	1	1	1	1	1	1	1	1	51.4243	1	28.6595	100.79	1	1
Bambi	1	1	1	1	160.711	1	216.632	1	1	1	1	1	1	1	1	1	1	1	326.186	1	1
Bank1	197.033	1	1	1	1	1	1	1	1	1	1	1	1	1	1	69.7554	1	1	1	517.898	1
Bap1	1	1	1	1	1	1	1	1	1	1	1	1	1	1	1	72.1839	1	1	1	1	1
Basp1	185.317	1	1	1	1	1	35.5739	1	126.509	1	1	71.7276	1	1	58.4054	253.884	1	1	1	1	1
Batf	1	1	1	1	1	1	1	1	1	1	1	33.6941	1	1	1	1	1	85.714	1	1	67.4419
Batf3	149.099	1	1	1	1	1	1	1	115.77	1	1	299.658	1	1	1	123.19	1	1	1	1	1
Baz1a	1	1	1	1	1	1	1	1	103.088	1	1	119.286	1	1	70.5434	1	1	69.3371	1	105.101	1
Bbc3	1	1	1	1	1	1	1	1	1	1	1	1	1	1	1	68.8951	1	1	1	1	1
Bbox1	1	1	1	1	1	1	1	1	1	1	1	1	1	97.5629	1	1	1	1	1	1	1
Bcam	1	1	1	1	162.445	1	1	1	1	1	1	1	133.247	1	1	1	1	1	272.946	1	1
Bcap29	1	1	1	1	1	1	1	1	1	1	1	35.2007	1	1	55.0571	1	1	1	1	1	1
Bcar1	1	100.036	80.9064	1	1	59.311	61.9374	83.2448	1	87.3644	110.081	1	80.8738	1	1	1	107.955	1	46.3484	1	1
Bche	1	1	1	1	128.696	1	1	1	1	1	1	1	1	1	1	1	1	1	1	1	1
Bcl11a	1	1	1	1	1	1	1	1	45.0729	1	1	33.3408	1	1	446.587	1	1	1	1	154.896	1
Bcl11b	1	1	1	189.659	1	1	1	1	1	1	1	1	1	1	1	1	1	69.112	1	1	1
Bcl2	1	1	1	585.456	82.5646	62.1374	104.611	1	65.0167	1	1	1	1	1	1	1	1	51.5726	1	136.485	664.866
Bcl2a1a	1	1	1	1	1	1	1	1	164.92	1	1	49.8727	1	1	1	55.8776	1	1	1	1	1
Bcl2a1b	97.5735	1	1	229.849	1	1	1	1	381.782	1	1	76.5583	1	1	1	284.683	1	217.402	1	64.2302	67.8564
Bcl2a1d	1	1	1	146.643	1	1	1	1	249.867	1	1	119.057	1	1	1	163.507	1	143.233	1	1	1
Bcl2l11	1	1	1	1	1	1	1	1	1	1	1	1	1	1	1	1	1	40.9587	1	1	79.2258
Bcl3	1	1	1	1	1	1	1	1	85.6389	1	1	1	1	1	42.8185	1	1	1	78.1453	1	1
Bcl6b	1	79.0256	92.5544	1	1	148.758	53.5051	80.3301	1	54.1019	93.9677	1	1	1	1	1	104.857	1	1	1	1
Bco1	1	1	1	1	1	1	88.2141	1	1	1	1	1	1	1	1	1	1	1	1	1	1
Bcor	1	1	1	1	1	1	1	1	1	1	1	1	1	1	1	84.9949	1	1	1	1	1
Bcr	1	1	1	1	1	1	42.4244	1	1	1	1	1	1	1	1	1	1	1	1	1	1
Bdh1	1	1	1	1	1	1	1	1	1	1	1	1	1	85.4038	1	1	1	1	1	1	1
Bex1	1	1	1	1	167.6	1	1	1	1	1	1	1	1	1	1	1	1	1	1	1	1
Bex4	1	1	1	1	278.123	1	1	1	1	1	1	1	1	1	1	1	1	1	1	1	1
Bhmt2	1	1	1	1	1	1	1	1	1	1	1	1	1	118.79	1	1	1	1	1	1	1
Bicc1	1	1	1	1	509.689	1	1	1	1	1	1	1	1	1	1	1	1	1	1	1	1
Bicd2	1	97.2861	99.0431	1	1	73.6225	63.6368	116.888	1	52.6486	97.1178	1	1	1	1	1	124.371	1	66.8714	1	61.3225
Bik	1	139.619	135.168	1	51.9639	53.2438	60.6233	147.211	1	116.608	119.251	1	98.0056	1	1	1	125.731	1	98.856	1	1
Bin2	161.313	1	1	266.871	1	1	1	1	155.532	1	1	74.4449	1	1	87.8421	106.417	1	226.689	1	88.4173	312.398
Bin3	66.3184	1	1	1	1	1	1	1	45.7516	1	1	80.4894	1	1	97.7423	1	1	28.509	1	1	1
Birc3	62.0054	1	1	1	1	1	1	1	56.5995	1	1	1	1	1	1	1	1	1	1	98.091	1
Birc5	1	1	1	1	1	803.164	1	1	1	1	1	1	1	1	1	1	1	518.86	1	1	1
Blk	1	1	1	1	1	1	1	1	1	1	1	1	1	1	1	1	1	1	1	162.506	1
Blm	1	1	1	1	1	1	1	1	1	1	1	1	1	1	1	1	1	45.0584	1	1	1
Blnk	1	1	1	1	48.1878	1	1	1	1	1	1	1	1	1	143.407	1	1	1	1	126.481	1
Bloc1s2	1	1	1	1	46.2737	1	1	1	114.926	1	1	184.031	1	1	313.73	26.4217	1	46.4299	76.8626	1	1
Bloc1s5	1	1	1	1	1	1	1	1	1	1	1	1	1	1	1	78.8799	1	1	62.6505	1	1
Bloc1s6	1	1	1	1	1	1	1	1	1	1	1	27.8572	1	1	1	1	1	1	1	1	1
Bmi1	1	1	1	1	1	1	1	1	1	36.5387	1	1	1	1	1	1	1	1	1	1	1
Bmp10	1	1	1	1	1	1	109.785	1	1	1	1	1	1	1	1	1	1	1	1	1	1
Bmp2	95.7021	883.329	924.121	1	1	560.381	430.254	887.858	57.8819	739.706	903.245	36.4354	217.795	46.9254	52.4419	31.7035	1088.42	1	219.581	1	1
Bmp4	1	1	1	1	1	1	54.299	1	1	1	1	1	1	1	1	1	1	1	764.913	1	1
Bmp5	1	1	1	1	1	1	264.303	1	1	1	1	1	1	1	1	1	1	1	1	1	1
Bmpr1a	1	1	1	1	1	1	49.8498	1	1	1	1	1	1	1	1	1	1	1	1	1	1
Bmpr2	84.8082	269.542	251.877	1	1	158.767	203.125	193.463	1	183.084	304.95	1	278.293	1	1	18.639	329.819	1	139.088	1	1
Bmx	1	1	1	1	1	1	1	1	1	1	1	1	1	1	1	1	1	1	75.3282	1	1
Bnip3	1	1	1	1	1	1	1	1	1	1	1	1	1	120.201	1	1	1	1	139.158	1	1
Bok	1	177.526	225.57	1	61.873	236.802	268.351	182.34	1	200.334	163.327	31.107	51.1222	1	1	1	191.405	1	1	1	1
Bphl	1	1	1	1	168.682	1	1	1	1	43.3827	1	1	1	147.059	1	104.431	1	1	1	1	1
Brap	1	1	1	1	1	1	34.1442	1	1	43.3283	1	1	1	1	1	68.5883	1	21.9775	1	1	1
Brd8	1	1	1	1	51.9573	103.664	43.2522	1	1	79.0757	1	1	1	1	1	1	1	54.0161	38.1341	1	1
Bri3bp	1	1	1	1	39.9811	1	1	1	74.2277	1	1	140.337	1	1	123.36	1	1	41.6941	1	1	1
Brip1	1	1	1	1	1	74.8745	1	1	1	1	1	1	1	1	1	1	1	1	1	1	1
Brip1os	1	1	1	1	1	63.2317	1	1	1	1	1	1	1	1	1	1	1	1	1	1	1
Brix1	1	1	1	1	74.6132	1	1	1	1	1	1	27.4968	1	61.2286	1	1	1	111.667	60.2473	1	1
Brms1	1	1	1	1	1	1	1	1	56.8375	1	1	49.7071	1	1	1	1	1	39.1703	1	1	47.4055
Brox	72.0786	51.8205	1	1	1	1	42.1052	1	1	90.0794	64.6836	1	1	1	1	55.8244	55.8481	1	46.9088	1	1
Brpf1	1	1	1	1	1	73.2018	1	1	1	1	1	1	1	1	1	1	1	1	1	1	1
Bsdc1	1	1	1	1	1	1	1	1	1	1	1	1	1	1	1	57.3661	1	1	1	1	1
Btbd10	1	1	1	1	1	80.1937	1	1	1	1	1	1	1	1	1	1	1	1	43.5288	1	1
Btbd2	1	1	1	1	1	1	1	1	1	1	1	1	1	1	1	1	1	55.4206	1	1	1
Btg3	1	1	1	1	1	1	1	1	1	1	1	1	44.9342	1	1	1	1	1	1	1	1
Btk	50.2967	1	1	1	1	1	1	1	1	1	1	41.6304	1	1	1	1	1	1	1	124.931	1
Btla	1	1	1	1	1	1	1	1	1	1	1	100.427	1	1	1	1	1	1	1	164.981	1
Btnl9	1	228.61	216.136	1	1	96.531	101.677	188.386	1	177.128	232.38	1	232.286	1	1	1	243.728	1	55.1611	1	1
Bub1b	1	1	1	1	1	166.032	1	1	1	1	1	1	1	1	1	1	1	60.7319	1	1	1
Bzw2	1	1	1	82.9451	1	1	1	1	1	1	1	28.1617	1	1	1	1	1	52.2057	1	1	1
C130050O18Rik	1	1	1	1	1	1	1	1	53.1889	1	1	1	1	1	1	120.671	1	1	1	1	1
C1galt1c1	1	1	1	1	1	92.2103	49.2205	1	54.4441	1	1	1	57.5359	1	1	1	1	1	1	1	1
C1qtnf1	1	60.9738	63.8347	1	1	61.4662	47.559	71.1652	1	56.8803	1	1	1	1	1	1	62.1245	1	73.3417	1	1
C1qtnf2	1	1	1	1	1	1	102.995	1	1	1	1	1	1	1	1	1	1	1	1	1	1
C1ra	1	1	1	1	1	30.3267	134.459	1	1	69.0414	1	1	1	92.9243	1	1	1	1	54.0036	1	1
C1rl	1	1	1	1	1	1	1	1	1	1	1	1	1	115.744	1	1	1	1	1	1	1
C1s1	1	1	1	1	1	1	128.176	1	1	1	1	1	1	98.6629	1	1	1	1	1	1	1
C2	80.0796	1	1	1	67.6592	1	93.9615	1	1	1	1	1	1	73.4862	1	1	1	1	1	1	1
C2cd2	1	1	1	1	1	62.13	40.8816	57.765	1	1	1	1	1	1	1	1	1	1	1	1	1
C2cd2l	1	1	1	1	1	1	1	1	1	1	1	1	1	1	1	1	52.4005	1	1	1	1
C2cd4b	1	1	1	1	158.41	1	1	1	1	1	1	1	1	1	1	1	1	1	1	1	1
C330007P06Rik	1	1	1	1	1	56.8624	47.4449	1	1	50.1885	1	1	1	1	1	1	1	1	1	1	1
C3ar1	123.375	1	1	1	1	1	1	1	1	1	1	1	1	1	1	182.695	1	1	1	1	1
C4bp	1	52.1113	1	1	55.8502	1	38.7408	1	1	52.6606	1	29.5812	44.3239	466.458	1	1	1	1	1	1	87.1443
C5ar1	58.5001	1	1	1	1	1	1	1	1	1	1	1	1	1	1	394.137	1	1	1	1	1
C5ar2	1	124.428	263.612	1	1	90.6188	57.97	107.211	1	83.8602	157.102	1	99.2424	1	1	66.4364	134.102	1	1	1	1
C6	691.767	1	1	1	1	1	108.963	1	1	1	1	1	1	114.17	1	1	1	1	1	57.0905	1
C87436	1	1	1	1	1	1	1	1	1	1	1	1	1	1	1	1	1	1	78.0529	1	1
C8a	1	1	1	1	1	1	1	1	1	1	1	1	1	278.262	1	1	1	1	1	1	1
C8b	1	1	1	1	1	1	1	1	1	1	1	1	1	235.316	1	1	1	1	1	1	1
C9	1	1	1	1	45.1175	1	1	1	1	1	1	29.571	1	402.718	1	1	1	25.082	1	1	1
Cab39l	1	1	1	1	1	1	1	1	1	51.8182	1	1	1	70.8812	1	1	1	1	34.9289	1	1
Cacna1s	1	1	1	1	1	1	1	1	1	1	1	44.2834	1	1	1	1	1	1	1	1	1
Cadm1	261.584	1	1	1	516.052	1	1	1	1	1	1	148.88	1	1	39.4832	369.643	1	1	1	1	1
Cadm3	1	1	1	1	1	1	167.11	1	1	1	1	1	1	1	1	1	1	1	1	1	1
Calcrl	1	334.654	338.497	1	1	162.311	339.717	277.706	1	277.541	379.831	1	247.628	1	1	1	420.202	1	715.635	1	1
Calml4	1	100.128	110.871	1	1	1	55.1756	129.008	1	99.3469	87.9001	1	151.882	1	1	1	97.771	1	152.7	1	1
Camk1d	96.7722	1	1	1	1	1	1	1	60.6477	1	1	116.18	1	1	1	93.2956	1	1	1	1	1
Camk2g	1	1	1	57.651	1	1	1	1	1	1	1	1	1	1	1	1	1	1	34.7723	1	1
Camkk2	1	1	1	1	1	1	38.8513	1	78.6647	1	1	1	1	1	1	1	1	1	62.9405	1	1
Caml	1	57.736	1	1	44.3285	68.8977	37.7034	65.443	1	53.0036	1	1	1	1	1	1	1	1	1	1	1
Camta2	74.5128	1	1	1	1	1	45.3818	1	1	1	1	1	1	1	1	36.6073	1	1	1	1	1
Cand1	54.0796	1	1	1	45.3645	1	46.7035	1	1	44.6486	1	1	1	1	1	1	54.131	39.7307	1	1	1
Cant1	1	60.5948	1	1	1	46.5159	43.8127	1	1	1	1	1	46.8129	1	1	1	49.9633	38.7348	1	1	1
Capg	99.3797	1	1	1	134.667	1	39.0272	1	276.959	1	1	1	1	1	353.084	114.294	1	87.6619	1	276.977	1
Capsl	1	1	1	1	111.83	1	1	1	1	1	1	1	1	1	1	1	1	1	1	1	1
Car2	1	1	1	1	129.395	1	1	1	1	1	1	1	1	1	1	1	1	1	1	1	173.81
Car5a	1	1	1	1	1	1	1	1	1	1	1	1	1	70.7906	1	1	1	1	1	1	1
Car8	1	231.455	294.08	1	82.4289	190.111	117.47	417.587	1	193.784	178.03	1	190.407	62.8016	1	1	228.477	1	816.07	1	1
Card11	1	1	1	1	1	1	1	1	1	1	1	1	1	1	131.75	1	1	36.7935	1	1	1
Casc5	1	1	1	1	1	78.1105	1	1	1	1	1	1	1	1	1	1	1	78.6477	1	1	1
Caskin2	1	55.5824	62.4606	1	1	46.9818	1	63.7963	1	70.0693	1	1	1	1	1	1	54.6546	1	90.9312	1	1
Casp1	64.5985	54.2182	1	1	1	1	1	76.7285	71.3289	83.6247	1	1	48.0004	1	1	43.2077	1	1	145.909	1	1
Casp12	1	1	1	1	109.874	1	51.9405	1	1	1	1	1	1	1	1	1	1	1	1	1	1
Casp4	1	1	1	1	1	42.6433	1	1	1	98.4125	1	1	1	1	1	1	1	1	61.2639	1	1
Casp8ap2	1	1	1	1	1	68.984	1	1	1	1	1	1	1	1	1	1	1	56.4272	1	1	1
Cast	1	1	1	45.6134	1	1	1	1	1	1	1	1	1	1	1	1	1	66.9087	1	1	1
Cav1	1	1	1	1	51.164	1	1	1	1	1	1	1	1	1	1	1	1	1	106.117	1	1
Cav2	1	190.205	208.563	1	140.762	182.2	64.8182	191.373	1	121.837	174.113	1	169.952	1	1	1	195.163	1	226.013	1	1
Cbfa2t2	1	1	1	1	1	77.96	1	1	1	1	1	1	1	1	1	1	1	1	1	1	1
Cblc	1	1	1	1	89.1154	1	1	1	1	1	1	1	1	1	1	1	1	1	1	1	1
Cbs	1	1	1	1	160.578	1	1	1	1	1	1	42.6683	1	233.929	1	1	1	1	1	1	1
Cbx4	1	1	1	63.984	1	1	1	1	1	41.3814	1	1	55.9367	1	52.3231	1	1	27.5909	1	1	1
Cbx5	1	1	1	1	107.658	159.769	53.6901	1	1	78.0784	1	1	1	1	1	1	1	85.8434	57.3499	1	1
Cbx7	1	1	1	1	1	1	1	1	1	1	1	1	1	1	1	1	1	1	1	99.6255	1
Cc2d1b	1	51.1478	59.0342	1	1	76.4568	1	1	1	1	1	1	1	1	1	1	53.2803	1	1	1	1
Ccbe1	1	1	1	1	1	1	78.375	1	1	1	1	1	1	1	1	1	1	1	1	1	1
Ccbl2	1	1	1	1	1	1	1	1	1	1	1	1	1	164.233	1	1	1	1	1	1	1
Ccdc102a	1	1	1	1	1	1	1	1	1	1	1	35.0553	1	1	1	1	1	1	1	1	1
Ccdc109b	1	1	1	1	1	1	1	1	131.824	1	1	1	1	1	1	99.6544	1	1	1	1	1
Ccdc127	1	1	1	1	45.6362	1	40.2318	1	1	73.0894	1	1	1	1	1	1	1	51.9875	1	1	1
Ccdc136	1	1	1	1	1	1	1	1	1	1	1	1	1	1	1	1	1	1	1	1	108.37
Ccdc162	1	1	1	1	1	1	1	1	1	1	1	1	1	1	139.384	1	1	1	1	1	1
Ccdc167	1	1	1	1	1	1	1	1	1	1	1	1	1	1	1	1	1	69.5545	1	1	1
Ccdc22	1	1	1	1	1	1	1	1	1	1	1	1	1	1	1	1	1	1	74.9717	1	1
Ccdc28b	1	1	1	1	1	48.9555	1	1	51.1298	1	1	41.5493	52.6922	1	1	1	1	1	46.5723	1	1
Ccdc3	1	1	1	1	1	1	39.0062	1	1	1	1	1	1	1	1	1	1	1	1	1	1
Ccdc34	1	1	1	1	128.314	298.842	41.3823	1	1	1	1	1	1	1	1	1	1	164.013	1	1	1
Ccdc58	1	1	1	1	46.4325	1	1	1	1	51.5552	1	1	1	91.6888	1	1	1	1	56.9459	66.816	1
Ccdc6	1	1	1	1	1	38.6272	1	1	1	1	1	1	1	1	1	1	1	1	60.6415	1	1
Ccdc68	1	1	1	1	1	1	66.6562	1	1	1	1	1	1	1	1	1	1	1	1	1	1
Ccdc71l	58.3248	70.8348	1	1	1	1	45.6345	71.8511	1	60.4602	1	1	62.9238	1	1	1	67.9325	1	88.709	1	1
Ccdc80	1	227.803	178.564	1	1	139.092	186.485	206.12	1	204.234	179.549	1	201.346	1	1	1	183.44	1	358.154	1	1
Ccdc85b	1	309.079	261.561	65.0159	1	214.153	105.824	193.312	1	282.109	289.67	1	218.171	1	1	1	306.345	1	95.8314	1	60.9446
Ccdc86	1	1	1	1	1	1	1	1	1	1	1	65.2339	1	1	1	95.1841	1	1	48.7991	1	1
Ccdc88a	1	1	1	1	1	54.8684	1	1	120.727	1	1	56.5672	1	1	88.8725	102.252	1	1	1	1	1
Ccdc88b	74.1555	1	1	1	1	1	1	1	44.3447	1	1	39.0937	1	1	1	54.0619	1	1	1	1	1
Ccdc90b	1	1	1	1	58.5104	1	1	1	1	68.6445	1	1	1	1	1	1	1	1	38.0953	1	1
Cchcr1	1	1	1	1	1	91.8589	1	1	1	1	1	1	1	1	1	1	1	1	1	1	1
Ccl2	1	1	1	1	1	90.5549	176.917	1	1	1	1	1	1	1	1	1	1	1	1	1	1
Ccl24	678.4	1	1	1	1	1	79.1552	1	1	76.9493	1	1	1	1	1	61.2298	1	1	1	1	1
Ccl3	1	1	1	1	1	1	1	1	1	1	1	1	1	1	1	1	1	1	1	1	165.584
Ccl4	1	1	1	1	1	1	1	1	1	1	1	1	1	1	298.512	127.019	1	1	1	1	647.297
Ccl5	98.9989	61.9975	110.556	4331.3	90.683	166.08	73.6953	87.0222	628.101	87.1916	118.684	42.3924	57.5881	60.1674	59.499	181.554	67.931	1144.41	1	110.002	19432
Ccl6	734.655	1	1	1	1	1	107.242	1	1743.88	65.7554	1	34.8017	1	69.6739	54.5934	292.516	1	1	1	1	1
Ccl9	1	1	1	1	1	1	1	1	775.152	1	1	1	1	88.5343	1	259.348	1	1	1	1	1
Ccm2	1	1	1	84.9471	1	1	35.8415	1	37.9272	61.6412	1	47.8473	51.3625	1	47.6252	18.3238	1	77.8888	1	134.947	63.8975
Ccm2l	1	58.5957	1	1	1	61.9208	1	63.224	1	59.8853	1	1	57.9942	1	1	1	56.7676	1	57.1383	1	1
Ccna2	1	1	1	1	1	299.363	1	1	1	1	1	1	1	1	1	1	1	288.647	1	1	1
Ccnb1	1	1	1	1	1	174.079	1	1	1	1	1	1	1	1	1	1	1	173.427	1	1	1
Ccnb2	1	1	1	1	1	435.052	1	1	1	1	1	1	1	1	1	1	1	340.434	1	1	1
Ccne1	1	1	1	1	1	1	1	1	1	1	1	1	1	1	1	1	1	47.2814	1	1	1
Ccne2	1	1	1	1	1	62.5046	1	1	1	1	1	1	1	1	1	1	1	1	1	1	1
Ccnf	1	1	1	1	1	130.117	1	1	1	1	1	1	1	1	1	1	1	53.6593	1	1	1
Ccng2	1	1	1	1	1	63.5914	1	1	1	1	1	1	1	1	1	1	1	66.9254	1	1	1
Ccnt1	1	1	1	1	1	57.9508	43.8999	1	1	1	1	1	59.8377	1	1	87.4937	61.5523	1	40.014	1	1
Ccny	1	1	63.4454	1	1	39.5065	35.6266	1	1	77.1107	1	1	48.1944	1	1	57.9186	59.6285	1	1	1	1
Ccpg1os	1	1	1	1	69.0358	1	1	1	1	1	1	1	1	1	1	1	1	1	1	1	1
Ccr1	1	1	1	1	1	1	1	1	57.2124	1	1	1	1	1	1	69.8094	1	1	1	1	1
Ccr2	1	1	1	212.152	1	1	1	1	474.798	1	1	310.876	1	1	71.2169	659.066	1	104.098	1	1	140.653
Ccr5	236.115	1	1	60.8288	1	1	1	1	1	1	1	1	1	1	95.6022	212.047	1	59.1108	1	1	85.1293
Ccr7	1	1	1	1	1	1	1	1	1	1	1	1	1	1	1	1	1	1	1	305.48	1
Ccr9	1	1	1	1	1	1	1	1	1	1	1	1	1	1	675.904	1	1	51.9846	1	1	1
Ccrl2	1	1	1	1	1	1	48.4738	1	54.3589	1	1	1	71.6291	1	1	1	1	1	74.8011	1	1
Ccrn4l	1	1	1	1	1	1	1	1	1	1	1	1	1	1	1	66.9051	1	1	1	1	1
Cd14	99.3684	1	1	1	70.5184	1	1	1	1	1	1	1	1	1	1	287.179	1	1	1	1	1
Cd160	1	1	1	269.186	1	1	1	1	1	1	1	1	1	1	1	1	1	157.466	1	1	503.737
Cd163	500.563	1	1	1	1	1	1	1	1	1	1	1	1	1	1	1	1	1	1	1	1
Cd180	67.0944	1	1	1	1	1	1	1	47.1945	1	1	115.611	1	1	251.789	1	1	1	1	63.9882	1
Cd19	1	1	1	1	1	1	1	1	1	1	1	1	1	1	1	1	1	1	1	278.095	1
Cd1d1	82.3368	1	1	1	1	1	1	1	1	1	1	1	1	118.477	1	50.9976	1	34.36	1	1	1
Cd2	1	1	1	305.228	1	1	1	1	1	1	1	1	1	1	1	1	1	237.591	1	404.82	226.912
Cd200	1	1	1	1	1	1	1	1	1	1	1	1	1	1	152.805	1	1	1	230.088	73.5874	1
Cd200r1	1	1	1	1	1	1	1	1	1	1	1	1	1	1	1	1	1	1	1	1	35.7655
Cd200r2	1	1	1	1	1	1	1	1	1	1	1	1	1	1	1	1	1	1	1	1	83.5672
Cd200r4	1	1	1	1	1	1	1	1	1	1	1	1	1	1	1	1	1	1	1	1	60.1436
Cd207	436.404	1	1	1	1	1	55.7052	1	1	1	1	1	1	1	1	1004.72	1	1	1	1	1
Cd209a	1	1	1	1	1	1	1	1	471.788	1	1	1	1	1	216.653	1	1	1	1	1	1
Cd209d	1	1	1	1	1	1	1	1	1	1	1	1	1	1	326.656	1	1	1	1	1	1
Cd22	1	1	1	1	1	1	1	1	1	1	1	1	1	1	1	1	1	1	1	142.783	1
Cd226	1	1	1	103.55	1	1	1	1	1	1	1	1	1	1	1	1	1	84.4757	1	1	1
Cd244	1	1	1	1	1	1	1	1	82.3807	1	1	54.974	1	1	1	1	1	1	1	1	263.091
Cd247	1	1	1	121.964	1	1	1	1	1	1	1	1	1	1	1	1	1	84.9311	1	1	149.645
Cd24a	1	1	1	1	448.094	1	1	1	1	1	1	426.482	1	1	57.2929	1	1	1	1	325.43	1
Cd27	1	1	1	186.585	1	1	1	62.5656	1	1	1	1	1	1	89.1364	26.8395	1	35.9891	1	116.956	114.272
Cd274	1	1	1	1	1	1	1	1	1	53.1065	1	1	1	1	1	1	1	1	1	1	1
Cd28	1	1	1	229.322	1	1	1	1	1	1	1	1	1	1	1	1	1	240.278	1	1	1
Cd2bp2	1	1	1	1	1	23.5662	1	1	1	47.0234	1	36.4689	1	1	1	1	1	128.518	1	1	1
Cd300a	236.506	1	1	1	1	1	1	1	292.985	1	1	1	1	1	77.6936	267.233	1	1	1	1	1
Cd300c	1	1	1	1	1	1	1	1	1	1	1	1	1	1	384.996	1	1	1	1	1	1
Cd300e	96.6985	1	1	1	1	1	1	1	1	1	1	1	1	1	1	1	1	1	1	1	1
Cd300ld	605.209	1	1	1	1	1	67.0389	1	1	1	1	1	1	1	1	259.547	1	1	1	1	1
Cd300lf	69.2623	1	1	1	1	1	1	1	1	1	1	1	1	1	93.619	1	1	1	1	1	1
Cd34	1	1	1	1	1	1	1	1	1	1	1	34.9723	76.9843	1	1	116.421	1	1	43.9425	1	1
Cd37	56.5252	1	1	290.251	1	1	1	1	62.0778	1	1	57.4869	1	1	314.629	86.1533	1	115.039	1	822.426	304.473
Cd3d	1	1	1	1089.37	1	1	1	1	1	1	1	1	1	1	1	1	1	682.666	1	1	407.634
Cd3e	1	1	1	697.082	1	1	1	1	1	1	1	1	1	1	1	1	1	365.497	1	1	292.388
Cd3eap	1	1	1	1	1	1	1	1	1	1	1	38.7932	1	1	1	53.5381	1	1	1	1	1
Cd3g	1	1	1	1457	1	1	1	1	1	1	1	1	1	1	1	1	1	807.293	1	1	1366.33
Cd4	1	1	1	57.715	1	1	1	1	1	1	1	1	1	1	176.78	72.8755	1	1	1	1	1
Cd40	1	1	1	1	1	1	1	1	100.225	1	1	1	1	1	1	61.2299	1	1	1	86.4388	1
Cd40lg	1	1	1	111.396	1	1	1	1	1	1	1	1	1	1	1	1	1	47.4361	1	1	1
Cd44	738.485	1	1	157.487	1	1	79.4904	1	227.693	1	1	89.791	1	1	262.71	191.762	1	142.576	1	1	114.351
Cd48	158.307	1	1	277.327	1	1	1	1	233.532	1	1	175.518	1	1	191.071	151.45	1	359.458	1	160.63	438.791
Cd5	1	1	1	59.1658	1	1	1	1	1	1	1	1	1	1	1	1	1	78.1032	1	1	1
Cd53	551.129	1	1	495.094	1	1	52.1627	1	417.765	1	1	194.41	1	1	524.166	587.036	1	184.272	1	448.619	576.327
Cd55	69.3801	532.646	553.958	1	1	379.313	211.379	511.748	52.3992	582.609	506.987	1	289.346	1	1	31.9084	543.7	1	295.777	339.733	1
Cd6	1	1	1	88.0212	1	1	1	1	1	1	1	1	1	1	1	1	1	73.0919	1	1	1
Cd63	1	62.8794	1	1	853.452	187.547	491.906	1	94.1894	83.4674	82.5821	1	359.935	1	1	377.513	1	1	110.947	1	66.9052
Cd68	415.331	1	1	1	1	1	55.9647	1	316.187	1	1	176.075	1	1	328.942	751.013	1	1	1	1	1
Cd69	1	1	1	76.7834	1	1	1	1	1	1	1	1	1	1	1	1	1	46.3185	1	232.857	1
Cd7	1	1	1	368.381	1	1	1	1	120.627	1	1	1	1	1	783.332	1	1	283.702	1	1	2891.93
Cd72	201.533	1	1	55.3889	1	1	1	1	1	1	1	1	1	1	146.645	630.562	1	1	1	158.276	104.058
Cd79a	1	1	1	1	1	1	1	1	1	1	1	1	1	1	1	1	1	1	1	2540.52	1
Cd79b	1	1	1	1	1	1	1	1	1	1	1	1	1	1	71.8004	61.3662	1	1	1	1954.61	1
Cd83	66.5126	1	1	1	1	1	1	1	76.3486	1	1	47.2125	1	1	1	102.69	1	1	1	133.326	1
Cd86	130.643	1	1	1	1	1	1	1	36.2384	1	1	99.6635	1	1	1	197.421	1	1	1	1	1
Cd8a	1	1	1	1	1	1	1	1	1	1	1	1	1	1	114.695	1	1	1	1	1	200.804
Cd8b1	1	1	1	1	1	1	1	1	1	1	1	1	1	1	452.261	1	1	1	1	1	1
Cd93	1	165.059	209.45	1	1	96.1717	73.4363	234.179	1	141.255	183.802	1	241.695	1	1	102.192	200.444	1	88.8967	1	1
Cd96	1	1	1	64.462	1	1	1	1	1	1	1	1	1	1	1	1	1	53.3298	1	1	73.9968
Cd99l2	1	1	1	1	1	70.4654	36.6585	1	1	1	1	1	1	1	1	78.6284	1	1	1	1	1
Cda	1	59.6356	57.1375	1	1	1	1	1	1	45.9868	1	1	65.2222	1	1	1	56.7747	1	33.6939	1	1
Cdc20	1	1	1	1	1	389.998	1	1	1	1	1	1	1	1	1	1	1	216.121	1	1	1
Cdc23	1	1	1	1	1	1	1	1	1	1	1	1	1	1	1	1	1	1	82.9271	1	1
Cdc25b	1	1	1	1	1	90.2656	1	1	1	1	1	1	1	1	1	1	1	146.94	1	85.2639	1
Cdc27	1	1	1	1	1	43.3676	1	1	1	51.9134	1	1	1	1	1	1	1	1	1	1	1
Cdc37l1	1	1	1	1	1	55.404	1	1	1	1	1	1	1	1	1	1	1	1	1	1	1
Cdc40	1	1	1	1	1	1	1	1	1	1	1	1	1	1	1	1	1	1	57.9007	1	1
Cdc42bpa	1	1	58.2344	1	1	48.9723	43.6622	1	1	42.478	67.5807	1	62.8195	1	1	1	67.5515	1	1	1	1
Cdc42ep2	1	253.293	238.605	1	1	96.4098	157.132	259.441	1	271.373	226.877	1	206.894	1	1	59.8664	244.282	1	125.967	1	1
Cdc42ep3	1	1	1	92.4733	1	1	76.136	1	61.6371	1	1	1	229.352	1	1	1	1	50.3681	421.225	1	100.527
Cdc42ep4	1	1	1	1	1	61.9976	79.8706	1	1	58.5848	1	1	1	1	1	1	59.5689	1	44.5324	1	1
Cdca2	1	1	1	1	1	102.293	1	1	1	1	1	1	1	1	1	1	1	107.761	1	1	1
Cdca3	1	1	1	1	1	264.584	1	1	1	1	1	1	1	1	1	1	1	232.87	1	1	1
Cdca4	1	1	1	54.416	1	82.4982	1	1	1	1	1	1	1	1	1	1	1	63.2588	1	1	1
Cdca5	1	1	1	1	1	76.5756	1	1	1	1	1	1	1	1	1	1	1	1	1	1	1
Cdca7l	1	1	1	1	1	1	1	1	1	1	1	1	1	1	1	1	1	1	1	1	74.4811
Cdca8	1	1	1	1	1	307.652	1	1	1	1	1	1	1	1	1	1	1	318.445	1	1	1
Cdh1	1	1	1	1	293.266	1	1	1	1	1	1	1	1	1	40.4351	1	1	1	1	1	1
Cdh13	1	1	1	1	1	1	1	196.916	1	1	1	1	73.9512	1	1	1	1	1	799.445	1	1
Cdh2	1	1	1	1	1	59.5265	163.477	1	1	1	1	1	1	1	1	1	1	1	1	1	1
Cdip1	1	1	1	1	1	1	1	1	1	1	1	1	1	1	43.8933	1	1	1	84.1204	1	1
Cdk1	1	1	1	1	1	636.528	1	1	1	1	1	1	1	1	1	1	1	348.728	1	1	1
Cdk12	1	1	1	51.6846	1	1	1	1	1	79.1962	1	34.134	1	1	1	1	1	43.796	1	89.2457	76.9699
Cdk14	1	1	1	1	1	1	1	1	1	1	1	53.803	1	1	1	1	1	1	1	1	1
Cdk16	1	58.2129	51.127	1	1	51.9989	52.9437	1	1	1	63.5553	1	77.7538	1	1	1	67.3804	1	66.9216	1	1
Cdk17	1	75.4382	91.3742	1	1	126.033	49.5593	65.9622	1	77.4996	88.9301	1	74.6105	1	1	1	102.279	1	1	1	1
Cdk2	1	1	1	1	1	1	1	1	1	1	1	1	1	1	1	1	1	45.5717	1	1	1
Cdk5rap2	1	1	1	1	1	68.1798	1	1	1	1	1	1	1	1	1	1	1	1	1	1	1
Cdk6	1	1	1	1	1	1	42.5821	1	1	1	1	30.0525	1	1	1	124.567	1	1	1	1	1
Cdkn1a	1	80.8323	91.5146	1	67.822	944.395	1	85.4829	83.4568	150.432	1	1	1	47.7095	1	1	90.4656	1	1	1	1
Cdkn1b	1	1	155.488	94.1077	1	62.2945	57.5813	1	1	67.985	72.7065	24.8403	1	1	1	1	1	1	1	56.0766	1
Cdkn1c	1	84.9751	105.828	1	1	1	44.6499	100.403	1	142.102	95.0639	1	167.207	1	1	1	75.3439	1	1	1	1
Cdkn2a	1	1	1	1	1	89.6445	1	1	1	1	1	1	1	1	1	1	1	1	1	1	1
Cdkn2aipnl	1	1	1	1	1	49.2964	1	1	1	1	1	35.8417	1	1	1	1	1	105.198	1	1	1
Cdkn2c	1	1	1	1	1	606.005	1	1	1	46.6334	1	1	1	1	83.6813	1	1	111.938	63.9233	1	1
Cdkn2d	1	1	1	69.5377	1	313.799	1	1	61.4313	1	1	1	1	1	212.225	35.5007	1	169.849	1	1	159.561
Cdkn3	1	1	1	1	1	221.956	1	1	1	1	1	1	1	1	1	1	1	82.785	1	1	1
Cdr2l	1	1	66.7239	1	1	1	36.1622	59.6729	1	1	1	1	1	1	1	1	76.3194	1	87.8266	1	1
Ceacam1	1	1	1	1	1	1	1	1	1	1	1	1	69.5638	1	1	1	1	1	43.2468	1	1
Cebpa	146.343	1	1	1	61.7443	1	1	1	120.07	1	1	29.2453	1	179.166	1	445.796	1	1	1	1	1
Cenpa	1	105.663	96.2266	1	1	647.452	47.0957	70.3227	1	98.8314	82.2105	46.4476	133.685	1	1	1	104.422	645.947	1	1	1
Cenpc1	1	1	1	1	1	66.3003	1	1	1	1	1	1	1	1	1	1	1	56.7637	1	1	1
Cenpe	1	1	1	1	1	163.036	1	1	1	1	1	1	1	1	1	1	1	129.506	1	1	1
Cenpf	1	1	1	1	1	598.036	1	1	1	1	1	1	1	1	1	1	1	163.655	1	1	1
Cenph	1	1	1	1	1	79.2036	1	1	1	1	1	1	1	1	1	1	1	51.0384	1	1	1
Cenpk	1	1	1	1	1	61.8252	1	1	1	1	1	1	1	1	1	1	1	70.719	1	1	1
Cenpl	1	1	1	1	1	93.0491	1	1	1	1	1	1	1	1	1	1	1	63.6747	1	1	1
Cenpm	1	1	1	1	1	166.879	1	1	1	1	1	1	1	1	1	1	1	99.5753	1	1	1
Cenpn	1	1	1	1	1	1	1	1	1	1	1	1	1	1	1	1	1	50.0586	1	1	1
Cenpp	1	1	1	1	1	66.5983	1	1	1	1	1	1	1	1	1	1	1	1	1	1	1
Cenpq	1	1	1	1	1	155.503	1	1	1	1	1	1	1	1	1	1	1	1	1	1	1
Cenpw	1	1	1	1	1	207.598	1	1	1	1	1	1	1	1	1	1	1	125.422	1	1	1
Cep170	1	1	1	1	1	1	1	1	1	31.12	1	1	1	1	1	1	1	1	1	1	1
Cep295	1	1	1	1	1	62.5895	1	1	1	1	1	1	1	1	1	1	1	1	1	1	1
Cep55	1	1	1	1	1	77.7488	1	1	1	1	1	1	1	1	1	1	1	44.0714	1	1	1
Cep83	1	1	1	1	1	1	1	1	1	1	1	38.0842	1	1	1	1	1	1	1	1	1
Cerk	64.627	1	1	1	1	45.795	56.1595	1	1	1	1	1	1	1	41.8513	57.752	1	1	1	114.898	1
Cers6	87.1205	1	1	1	1	1	1	1	40.943	1	1	1	1	1	1	1	1	1	1	1	1
Ces1e	1	1	1	1	1	1	1	1	1	1	1	1	1	70.8809	1	1	1	1	1	1	1
Ces1f	1	1	1	1	1	1	1	1	1	1	1	1	1	257.976	1	1	1	31.754	1	1	1
Ces1g	1	1	1	1	1	1	1	1	1	1	1	1	1	126.553	1	1	1	1	1	1	1
Ces2a	1	1	1	1	1	1	42.6673	1	1	1	58.5863	1	57.4196	199.214	1	1	1	1	56.3535	1	1
Ces2e	1	69.5286	64.6254	1	1	188.551	35.4989	69.4002	1	1	1	1	1	130.211	1	1	62.8189	1	1	1	1
Ces3b	1	1	1	1	1	1	1	1	1	1	1	1	1	176.476	1	1	1	1	1	1	1
Cfap43	1	1	1	1	1	65.7245	1	1	1	1	1	1	1	1	1	1	1	1	1	1	1
Cfb	1	1	1	1	52.9485	1	73.3389	1	1	1	1	1	1	184.253	1	1	1	1	1	1	1
Cfhr1	1	1	1	1	1	1	1	1	1	1	1	1	1	166.093	1	1	1	1	1	1	1
Cfi	1	1	1	1	104.039	1	1	1	1	53.7506	1	1	1	302.379	1	72.4238	1	1	1	61.7297	1
Cgn	1	1	1	1	96.1692	1	1	1	1	1	1	1	1	1	1	1	1	1	1	1	1
Cgnl1	1	1	1	1	53.0571	1	1	1	1	1	1	1	1	1	1	1	1	1	100.895	1	1
Cgrrf1	1	60.518	1	1	46.3057	67.854	51.8562	73.5079	1	71.8402	1	1	64.3613	48.9032	1	1	1	1	66.4085	1	1
Chd2	1	1	1	1	1	1	49.1552	1	1	1	1	1	1	1	45.4206	1	1	46.247	1	56.7168	62.9204
Chd7	1	1	1	60.4897	1	1	44.0471	1	1	1	1	29.2181	1	1	1	1	1	1	51.0347	1	57.158
Chd9	1	1	1	1	1	1	1	1	1	1	1	1	1	1	1	63.1511	1	1	1	1	1
Chil3	1	1	1	1	1	1	1	1	491.743	1	1	1	1	1	1	1	1	1	1	1	1
Chka	1	1	1	1	285.11	36.8337	1	1	1	1	1	1	1	65.4442	1	1	1	1	1	1	1
Chmp4c	1	1	1	1	101.633	1	1	1	1	1	1	1	1	1	1	1	1	1	1	1	1
Chmp6	1	66.1834	60.3268	1	1	31.1081	43.849	79.7595	1	33.6438	1	40.8713	64.1759	1	1	1	68.9281	1	1	1	1
Chmp7	1	1	1	1	42.7788	1	1	1	1	1	1	1	1	1	1	1	1	33.4079	116.277	1	56.2312
Chn2	1	1	1	55.523	1	1	1	1	1	1	1	1	1	1	1	1	1	70.1945	52.4948	1	1
Chordc1	1	1	1	1	1	1	1	1	1	64.7086	1	1	1	1	1	1	1	26.8798	1	1	1
Chpf	1	1	1	1	1	1	68.7774	1	1	1	1	1	1	1	1	1	1	1	1	1	1
Chpf2	1	1	1	1	1	1	1	1	1	41.0588	1	1	1	1	1	45.5552	1	1	1	1	1
Chpt1	1	1	68.2072	1	56.333	35.2918	59.7409	1	1	52.112	1	1	1	121.534	1	1	56.5156	1	66.1656	1	1
Chrnb1	1	1	1	1	59.7577	1	1	1	1	1	1	1	1	1	1	1	1	1	1	1	1
Chst12	1	1	1	1	1	1	1	1	1	1	1	1	1	1	63.3193	1	1	1	1	1	70.2234
Chst14	1	1	1	1	1	1	1	1	1	46.9568	1	1	1	1	1	1	1	1	44.5973	1	1
Chst15	1	190.418	219.255	1	1	94.5432	208.943	229.247	1	167.632	224.283	1	90.2637	1	46.0432	33.7464	258.751	1	1	1	1
Chst2	1	158.685	174.222	1	1	55.3664	60.246	114.973	1	160.143	143.011	1	1	1	1	1	177.364	69.1384	1	1	1
Chst7	1	100.862	87.5344	1	1	65.319	46.4172	99.7478	1	108.337	89.8869	1	59.7909	1	1	1	99.4704	1	1	1	1
Chsy1	1	1	1	64.9609	1	1	65.5908	1	1	1	1	1	1	1	1	1	1	40.655	1	1	124.674
Cic	1	1	1	1	1	63.3853	1	1	46.9287	1	1	1	56.2662	1	50.3806	1	1	30.7589	1	1	1
Cideb	1	1	1	1	1	1	1	1	1	1	1	1	1	170.969	1	1	1	1	1	1	1
Ciita	1	1	1	1	1	1	1	1	56.1098	1	1	90.1713	1	1	1	1	1	1	1	1	1
Cish	1	1	1	75.3507	1	1	1	1	1	1	1	1	1	1	1	1	1	43.4151	1	1	101.299
Cit	1	1	1	1	1	101.343	75.5172	1	1	1	1	1	1	1	1	1	1	152.099	244.096	1	1
Cited4	1	1	1	1	81.9885	1	1	1	1	1	1	1	1	1	1	1	1	1	1	1	110.309
Ckap2	1	1	1	1	1	368.987	1	1	1	1	1	1	1	1	1	1	1	48.7148	1	1	1
Ckap2l	1	1	1	1	1	240.383	1	1	1	1	1	1	1	1	1	1	1	38.7877	1	1	1
Ckap5	1	1	1	1	1	66.3066	1	1	1	1	1	1	1	1	1	1	1	72.771	1	1	1
Cks1b	1	1	1	1	42.0691	630.014	1	1	1	1	1	126.492	1	1	1	1	1	707.43	1	1	1
Cks2	51.5677	1	1	1	1	843.702	156.364	1	79.8648	1	1	52.9209	1	89.165	1	1	1	383.374	1	1	1
Clasp1	1	1	1	1	1	1	1	1	1	1	1	35.0446	1	1	1	1	1	1	45.6942	1	1
Clasp2	1	1	97.3621	1	1	1	39.3415	1	1	36.4535	1	1	1	1	1	1	1	1	1	1	1
Clca1	1	1	1	1	1	1	138.459	1	1	1	1	1	62.1311	1	1	1	1	1	1	1	1
Clcf1	1	1	1	1	66.9719	1	1	1	1	1	1	1	1	1	1	1	1	1	1	1	1
Clcn3	1	1	1	1	82.4245	1	1	1	1	80.9398	1	1	1	1	1	1	1	1	1	1	1
Clcn5	1	1	1	1	1	1	1	1	1	1	1	1	1	1	44.2183	1	1	1	1	1	1
Cldn3	1	1	1	1	815.591	1	1	1	1	1	1	1	1	111.839	1	1	1	1	1	1	1
Cldn4	1	1	1	1	101.711	1	1	1	1	1	1	1	1	1	1	1	1	1	1	1	1
Cldn6	1	1	1	1	201.529	1	1	1	1	1	1	1	1	1	1	1	1	1	1	1	1
Cldn7	1	1	1	1	548.886	1	1	1	1	1	1	1	1	1	1	1	1	1	1	1	1
Cldn8	1	1	1	1	83.7199	1	1	1	1	1	1	1	1	1	1	1	1	1	1	1	1
Clec10a	1	1	1	1	1	1	1	1	66.672	1	1	1	1	1	325.223	1	1	1	1	1	1
Clec12a	355.152	1	1	1	1	1	45.4935	1	186.24	1	1	137.417	1	1	405.063	588.713	1	1	1	1	1
Clec14a	67.1756	724.418	700.354	1	1	266.6	253.42	651.674	52.4274	498.357	546.047	31.5565	619.871	1	56.5829	67.9857	543.573	1	537.965	1	1
Clec1a	1	116.694	101.839	1	1	137.13	42.2016	82.8315	1	182.511	107.135	1	166.572	1	1	1	111.315	1	105.979	1	1
Clec2i	1	1	1	100.863	1	1	1	1	80.077	1	1	1	1	1	82.9253	121.183	1	95.6038	1	121.609	116.532
Clec4a1	232.737	1	1	1	1	1	1	1	180.232	1	1	1	1	1	1	235.45	1	1	1	1	1
Clec4a2	130.309	1	1	1	1	1	1	1	102.134	1	1	1	1	1	1	387.889	1	1	1	1	1
Clec4a3	217.279	1	1	1	1	1	1	1	225.839	1	1	1	1	1	1	195.801	1	1	1	1	1
Clec4b1	1	1	1	1	1	1	1	1	78.6886	1	1	1	1	1	1	277.518	1	1	1	1	1
Clec4n	180.13	1	1	1	1	1	1	1	1	1	1	1	1	1	1	453.977	1	1	1	1	1
Clec9a	1	1	1	1	1	1	1	1	1	1	1	170.792	1	1	1	1	1	1	1	1	1
Clk3	1	1	1	1	1	50.9721	1	1	1	1	1	1	66.9456	1	71.4491	47.4091	1	1	1	1	1
Clk4	1	1	1	1	1	1	41.0162	1	53.9947	1	1	1	56.9854	1	1	1	1	38.5094	72.3101	1	1
Clmn	1	1	1	1	192.251	1	1	1	1	1	1	1	1	1	1	1	1	1	1	1	1
Cln3	56.5592	1	1	57.6139	42.4445	1	1	1	40.4263	1	1	1	1	1	1	1	1	1	1	1	1
Cln6	59.5979	1	1	1	1	1	1	1	1	1	1	1	1	1	1	1	1	1	1	1	1
Cln8	95.0761	1	1	1	1	1	1	1	54.4146	1	1	1	1	1	33.5736	33.0062	1	1	1	1	1
Clock	1	53.0322	69.6847	1	1	1	48.2253	1	1	83.4363	1	1	61.7898	1	1	1	77.6829	1	1	1	1
Clpb	1	1	1	1	1	1	1	1	1	1	1	1	1	50.5109	1	1	1	68.3912	1	1	1
Clpx	1	1	1	1	57.48	38.6303	37.6177	1	1	1	1	1	1	185.306	1	1	1	1	1	1	1
Clspn	1	1	1	1	1	81.1301	1	1	1	1	1	1	1	1	1	1	1	1	1	1	1
Clstn1	1	1	1	1	45.0332	1	48.9635	1	1	1	1	1	1	1	1	1	1	1	1	1	1
Clstn3	1	1	1	1	1	1	41.5938	1	1	1	1	1	1	1	1	1	1	1	1	1	1
Cma1	1	1	1	1	1	1	1	1	1	1	1	1	1	1	1	1	1	1	1	1	215.876
Cmah	1	1	1	1	1	1	1	1	1	1	1	1	1	1	159.54	1	1	1	1	93.7377	1
Cmbl	1	1	1	1	95.1287	1	58.3718	1	1	1	1	1	1	181.725	1	1	1	1	105.821	1	1
Cmklr1	92.4153	1	1	1	1	1	1	1	1	1	1	1	1	1	1	50.0386	1	1	1	1	1
Cml2	1	50.6409	63.5411	1	34.6272	32.4975	42.3249	1	1	1	1	29.3148	58.259	386.496	1	49.2473	1	1	1	1	68.6715
Cmpk2	1	1	1	1	1	173.868	1	1	1	207.749	1	1	1	1	1	1	1	1	1	1	1
Cmtm4	1	1	1	1	1	61.3086	1	1	1	1	1	1	1	1	1	1	1	1	1	1	1
Cmtm8	58.1271	553.178	559.66	1	83.0856	259.405	181.565	588.821	50.9241	430.856	420.745	38.3088	266.676	71.9729	1	1	479.449	1	248.819	1	1
Cnep1r1	1	1	1	1	1	73.7209	39.8579	1	1	1	1	1	1	1	1	1	1	32.8615	1	1	1
Cnksr3	1	98.329	100.13	1	1	45.4665	61.1433	84.7804	1	69.9749	119.209	1	1	1	1	1	111.589	1	1	1	1
Cnot8	1	1	1	1	1	1	40.4924	1	1	1	1	47.7458	51.8187	1	74.155	1	1	1	33.6959	1	1
Cnppd1	1	1	1	1	1	1	1	1	1	1	1	42.1279	1	1	54.0323	1	1	45.4091	84.5546	1	1
Cnpy4	1	1	1	1	1	1	1	1	1	1	1	1	1	1	1	1	1	1	56.4308	1	1
Cnr2	1	54.6338	73.963	1	1	1	1	68.5921	1	1	1	1	1	1	1	1	58.6322	1	1	1	1
Cnrip1	1	1	1	1	1	1	45.1371	57.4768	1	67.1262	1	1	1	1	1	1	1	1	27.1466	1	1
Cntfr	1	1	1	1	1	43.8023	1	67.3827	1	50.2611	1	1	1	1	1	1	1	1	1	1	1
Cntln	1	1	1	1	1	71.9773	1	1	1	1	1	1	1	1	1	1	1	1	1	1	1
Cntrl	1	1	1	1	1	60.6527	1	1	1	1	1	1	1	1	1	1	1	100.619	1	1	54.5528
Coasy	1	1	1	1	55.8871	47.1854	1	1	1	51.4388	1	1	1	42.031	1	1	1	1	1	1	1
Cog8	1	1	1	1	47.9847	1	41.7601	54.5638	1	53.3148	1	1	59.0403	1	1	1	1	38.5398	43.772	1	1
Col13a1	1	243.223	230.906	1	1	103.298	82.934	197.391	1	212.831	187.361	1	133.685	1	1	1	214.105	1	39.8111	1	1
Col14a1	1	1	1	1	1	130.896	1156.94	1	1	1	98.0479	1	1	1	44.459	109.576	64.2503	1	109.852	1	1
Col16a1	1	1	1	1	1	1	44.3362	1	1	1	1	1	1	1	1	1	1	1	1	1	1
Col18a1	1	1	1	1	79.9183	1	1	1	1	1	1	1	1	113.332	1	1	1	1	1	1	1
Col1a1	1	1	1	1	1	1	58.2545	1	1	1	1	1	1	1	1	1	1	1	1	1	1
Col1a2	1	1	1	1	1	49.6814	228.115	1	1	1	1	1	1	1	1	1	1	1	1	1	1
Col23a1	1	1	1	1	1	1	1	1	1	1	1	56.2748	1	1	1	1	1	1	1	1	1
Col27a1	1	1	1	1	74.5278	1	1	1	1	1	1	1	1	1	1	1	1	1	1	1	1
Col3a1	1	1	1	1	1	117.902	407.472	1	1	1	1	1	1	1	1	1	1	1	1	1	1
Col4a1	1	329.486	403.127	1	55.1352	498.523	538.603	365.096	1	385.714	372.369	1	296.45	1	1	1	447.943	1	215.197	1	83.8971
Col4a2	1	173.823	182.091	1	1	213.82	264.672	220.504	1	183.185	211.73	1	181.069	1	1	1	221.114	1	167.534	1	1
Col4a3bp	1	1	1	1	1	57.8821	1	1	1	1	1	1	1	1	1	1	1	1	100.401	1	1
Col5a1	1	1	1	1	1	1	122.482	1	1	1	1	1	1	1	1	1	1	1	1	1	1
Col5a2	1	1	1	1	1	1	1	1	1	1	1	1	65.1776	1	1	1	1	1	1	1	1
Col6a1	1	1	1	1	1	1	86.457	1	1	1	1	1	1	1	1	1	1	1	1	1	1
Col6a2	1	1	1	1	1	1	57.866	1	1	1	1	1	1	1	1	1	1	1	1	1	1
Col6a3	1	1	1	1	1	1	85.2498	1	1	1	1	1	1	1	1	1	1	1	82.0077	1	1
Colec10	1	1	56.0141	1	1	57.1952	677.758	1	1	56.048	121.585	1	1	1	1	1	71.0015	1	1	1	1
Colec11	76.7324	99.9295	111.065	68.5142	66.315	336.871	2687.34	106.19	84.947	1	156.582	41.3453	98.5101	88.8966	53.1631	1	112.4	37.5227	63.9282	88.3664	87.0828
Commd10	1	1	1	1	1	1	1	1	1	1	1	34.8123	1	1	1	1	1	1	1	1	1
Commd5	1	1	1	1	1	1	1	1	1	47.1977	1	1	1	1	1	1	1	37.4238	1	1	1
Commd9	1	1	1	1	59.6459	1	1	1	1	1	1	1	1	1	1	1	1	1	1	1	1
Comtd1	1	1	1	1	1	1	1	1	1	1	1	1	1	1	1	91.2401	1	57.5326	1	1	1
Cops2	1	1	1	1	45.9193	61.7638	39.4365	1	33.1135	40.0835	1	36.6498	67.3742	1	1	1	1	43.3553	1	1	1
Coq5	1	1	1	1	1	1	1	1	1	51.9892	1	1	1	1	1	66.9252	1	1	1	1	1
Coro1a	187.962	1	57.3025	1363.32	1	1	44.6689	1	1470.53	1	1	854.145	1	74.5146	1070.69	539.736	1	1780.78	1	1338.01	1164.65
Coro2a	1	1	1	61.7339	1	1	1	1	1	1	1	33.2653	1	1	66.8519	1	1	45.4611	1	1	115.839
Coro2b	1	1	1	1	1	36.0516	38.6237	1	1	60.1239	1	1	1	1	1	1	48.8541	1	1	1	1
Cox6a2	1	1	1	1	1	1	1	1	1	1	1	1	1	1	1907.06	1	1	1	1	1	1
Cox7a1	1	1	1	1	83.3769	1	1	1	1	1	1	1	1	1	1	1	1	1	1	1	1
Cp	1	1	1	1	2075.84	88.2364	152.046	1	1	1	73.4192	25.286	1	199.242	44.6523	1	1	1	1	89.4025	60.2601
Cpb2	1	1	1	1	53.3404	1	1	1	1	1	1	1	1	409.816	62.4582	60.1724	1	35.9197	1	1	1
Cpd	1	123.378	117.05	1	50.4689	129.028	87.0754	125.836	1	157.291	157.208	1	156.282	1	1	1	140.775	1	127.908	1	1
Cpeb4	1	1	1	1	1	1	41.0835	1	1	1	1	1	1	1	1	1	52.6653	1	1	1	1
Cped1	1	1	1	1	1	1	162.113	1	1	1	1	1	1	1	1	1	1	1	1	1	1
Cpn1	1	1	1	1	126.232	1	1	1	1	1	1	1	1	126.92	1	1	1	1	1	1	1
Cpox	1	1	1	1	1	1	1	1	1	1	1	1	1	59.5918	1	1	1	1	1	1	1
Cpped1	1	1	1	1	1	1	1	1	1	1	1	1	1	1	1	1	1	1	73.439	1	1
Cpq	160.283	1	1	1	199.021	1	91.349	1	1	1	1	1	1	1	1	167.416	1	1	36.0775	1	1
Cpsf3l	1	1	1	1	38.6062	37.3373	1	1	1	42.132	1	1	1	1	1	1	1	55.1418	1	1	1
Cpsf4	1	1	1	1	1	1	1	1	1	1	1	31.0756	1	1	1	1	1	1	1	1	1
Cpt1a	77.6585	1	1	1	1	1	45.8963	1	1	1	1	1	50.9605	45.7104	1	1	1	1	1	1	1
Cpt2	1	1	1	1	41.3957	1	1	1	1	1	1	1	1	88.6828	1	1	1	1	1	1	1
Crb3	1	1	1	1	97.3883	1	1	1	1	1	1	1	1	1	1	1	1	1	1	1	1
Crbn	1	1	1	50.9629	1	1	1	1	1	1	1	1	1	1	1	1	1	33.2766	1	1	1
Creb1	1	1	1	1	1	1	49.4185	1	29.716	1	1	53.5915	1	1	1	1	1	38.8241	1	1	73.8374
Creb3l3	1	1	1	1	1	1	1	1	1	1	1	1	1	145.596	1	1	1	1	1	1	1
Creb5	1	1	1	1	45.7684	1	1	1	1	1	1	1	1	1	1	80.9499	1	1	1	1	1
Crebl2	1	1	1	1	1	1	1	1	1	1	1	1	1	1	1	1	1	1	55.1231	1	1
Crebrf	1	1	1	1	1	1	63.819	1	1	1	1	1	1	1	1	80.4749	72.7729	1	67.9671	50.0452	1
Creld1	1	49.9352	1	1	1	1	53.391	1	1	1	1	1	1	1	1	1	1	1	26.0111	1	1
Crim1	1	168.84	176.083	1	1	128.093	108.128	152.568	1	181.303	196.537	1	236.483	1	1	1	205.359	1	359.664	1	1
Crlf3	91.0636	1	1	115.232	1	1	47.0503	1	96.4357	1	1	39.9518	45.9834	1	81.9604	193.326	1	97.7512	1	354.198	1
Crtc3	1	1	1	1	1	1	63.4488	1	1	1	1	1	1	1	1	1	1	46.4318	1	1	1
Cryab	1	1	1	1	498.066	1	156.088	1	1	1	1	1	1	1	1	1	1	1	138.05	1	1
Cryl1	1	1	1	1	1	1	1	1	1	1	1	1	1	1	1	1	1	1	103.579	1	1
Cryzl1	1	1	1	1	70.0151	55.0826	1	1	1	46.8181	1	1	50.1734	1	1	81.2473	1	1	1	1	1
Csad	1	1	1	1	74.3062	79.7394	55.5584	1	1	1	1	1	50.8584	340.119	1	1	53.3701	1	1	1	1
Csf1	1	103.639	129.754	1	1	125.162	127.452	85.613	1	145.277	125.294	1	1	1	1	1	163.065	1	1	1	1
Csf2ra	133.705	1	1	1	45.0414	1	1	1	189.273	1	1	115.632	1	1	55.0907	379.421	1	1	1	1	1
Csf2rb	119.734	1	1	1	1	1	1	1	151.496	1	1	75.9172	1	1	137.501	1	1	1	1	1	1
Csf2rb2	1	1	1	1	1	1	1	1	1	1	1	1	1	1	100.081	1	1	1	1	1	1
Csf3r	1	1	1	1	1	1	1	1	48.7435	1	1	1	1	1	1	1	1	1	1	1	1
Csgalnact2	1	1	1	1	1	1	1	1	48.208	1	1	1	1	1	1	1	1	1	1	1	1
Csnk1g3	1	1	1	1	1	43.1032	1	1	1	1	1	26.6306	1	1	1	1	1	1	55.2561	136.292	1
Csprs	1	72.0315	72.4504	1	1	55.5628	1	71.8625	1	198.871	1	1	104.946	1	1	1	61.2857	1	82.8599	1	1
Cst7	1	1	1	104.358	1	1	1	1	1	1	1	1	1	1	1	1	1	63.281	1	1	228.432
Cstf3	1	1	1	1	1	1	1	1	1	1	1	1	1	1	1	1	1	57.5724	1	1	1
Ctbs	1	1	1	1	1	1	1	1	1	45.8422	1	1	1	1	1	1	1	1	1	1	1
Ctdspl	1	123.69	107.241	1	42.5798	75.5267	153.847	127.767	1	99.2104	150.432	1	74.2995	1	1	1	155.968	1	68.4206	1	1
Ctdspl2	1	1	1	1	1	45.3777	1	1	1	1	1	1	1	1	1	1	1	61.0082	1	1	1
Ctgf	1	1	1	1	179.522	1	255.448	1	1	61.9136	1	1	1	1	1	1	1	1	395.566	1	1
Cth	1	1	1	1	1	1	1	1	1	49.3713	1	32.7221	1	259.805	1	50.1609	1	1	1	1	1
Ctla2a	1	222.703	205.738	222.374	1	249.714	108.207	406.153	1	183.376	161.757	1	152.853	1	1	1	175.036	230.635	674.342	1	238.916
Ctla2b	243.66	1	1	1	1	1	42.7514	1	1	63.8767	1	71.8636	1	1	1	48.6806	52.8853	1	48.3992	1	71.4424
Ctnnal1	1	1	1	1	1	1	1	1	1	1	1	1	1	1	1	1	1	1	87.2073	1	1
Ctnnbip1	1	1	1	1	1	1	1	1	1	1	1	67.8087	1	1	1	1	1	1	101.021	1	1
Ctsf	69.1232	1	1	1	47.6487	1	1	1	1	1	1	1	1	1	1	1	1	1	94.5658	1	1
Ctsw	1	1	1	408.714	1	1	1	1	1	1	1	1	1	1	1	1	1	235.02	1	1	977.948
Ctxn1	1	1	1	1	57.6444	1	1	1	1	1	1	1	1	1	1	1	1	1	1	1	1
Cul3	1	1	1	1	1	57.4369	45.5746	1	43.9337	1	1	1	1	1	1	1	68.1009	44.422	1	1	1
Cul4a	1	1	1	1	1	65.2601	57.4859	1	1	56.2601	1	1	1	1	1	100.328	1	1	53.166	1	1
Cwc25	1	1	1	1	1	56.8383	1	1	1	1	1	1	1	1	1	1	1	1	1	1	1
Cx3cr1	1	1	1	1	1	1	1	1	138.53	1	1	1	1	1	1	500.634	1	1	1	1	1
Cxadr	1	1	1	1	233.27	1	1	1	1	1	1	1	1	1	1	1	1	1	1	1	1
Cxcl10	1	1	127.445	1	1	717.078	1	1	1	1210.76	79.4236	1	1	1	1	1	99.4063	1	1	1	1
Cxcl13	199.095	1	1	1	1	1	1	1	1	1	1	1	1	1	1	1	1	1	1	1	1
Cxcl14	1	1	1	1	1	1	117.172	1	1	1	1	1	1	1	1	209.004	1	1	1	1	1
Cxcl9	1	197.309	179.127	1	1	146.44	52.1748	114.967	1	608.472	152.781	196.438	1	1	1	1	130.191	1	1	1	1
Cxcr3	1	1	1	261.449	1	1	1	1	1	1	1	43.3978	1	1	81.1642	1	1	202.002	1	1	162.012
Cxcr4	1	1	1	1	1	1	1	1	61.878	1	1	1	1	1	1	99.5713	1	1	1	109.826	1
Cxcr5	1	1	1	1	1	1	1	1	1	1	1	1	1	1	1	1	1	1	1	101.852	1
Cxcr6	1	1	1	838.291	1	1	1	1	1	1	1	1	1	1	1	1	1	386.592	1	1	352.719
Cxx1b	1	1	1	1	1	1	37.038	57.1459	1	56.4536	1	154.978	62.2687	1	1	1	1	1	1	1	1
Cxxc5	1	1	1	1	164.508	1	1	1	1	1	1	1	1	1	168.166	1	1	1	1	96.6722	1
Cyb561	1	1	1	1	72.3563	1	1	1	1	1	1	1	1	1	1	1	1	1	34.8373	1	1
Cyb5r1	55.4977	1	1	1	1	1	42.5285	1	1	1	1	47.2153	1	1	1	1	63.4662	1	69.4353	1	1
Cybb	790.417	1	1	1	1	1	83.367	1	570.709	1	1	1	1	1	613.058	702.255	1	1	1	150.728	1
Cyfip2	1	1	1	68.5523	1	1	1	1	1	1	1	57.267	1	1	74.3882	1	1	77.1396	1	57.6458	65.3537
Cygb	1	1	1	1	1	1	266.527	1	1	1	1	1	1	1	1	1	1	1	1	1	1
Cyld	1	1	1	52.605	1	1	1	1	1	1	1	1	1	1	32.612	1	1	69.7068	1	1	93.0122
Cyp1a2	1	1	1	1	1	1	1	1	1	1	1	1	1	268.089	1	1	1	1	1	1	1
Cyp20a1	1	67.0353	75.0014	1	45.9467	1	166.455	67.8324	1	74.0109	1	1	82.9405	1	1	1	1	1	130.931	1	1
Cyp26b1	1	453.792	442.244	1	1	122.717	238.133	441.724	49.911	277.892	494.598	1	311.006	1	1	1	611.191	1	62.4901	1	1
Cyp2a12	1	1	1	1	1	1	1	1	1	1	64.0701	42.5683	1	361.22	42.3652	1	1	1	39.3245	43.1404	1
Cyp2a5	1	1	1	1	1	1	1	1	1	1	1	1	1	83.4	1	1	1	1	1	1	1
Cyp2c37	1	1	1	1	1	1	1	1	1	1	1	1	1	98.8987	1	1	1	1	1	1	1
Cyp2c44	1	1	1	1	1	1	1	1	1	1	1	1	1	124.975	1	1	1	1	1	1	1
Cyp2c50	1	1	1	1	1	1	1	1	1	1	1	1	1	466.478	1	1	1	1	1	1	68.6638
Cyp2c54	1	1	1	1	1	1	1	1	1	1	1	1	1	116.531	1	1	1	1	1	1	1
Cyp2c67	1	1	1	1	1	1	1	1	1	1	1	1	1	323.518	1	1	1	1	1	1	1
Cyp2c68	1	1	1	1	1	1	1	1	1	1	1	1	1	199.213	1	1	1	1	1	1	1
Cyp2d22	1	82.1588	79.7492	1	107.787	53.5795	48.0594	1	1	74.7003	75.5333	1	1	56.8597	1	1	71.647	1	1	1	1
Cyp2d40	1	1	1	1	1	45.8375	1	1	1	1	1	1	1	252.716	1	1	1	1	1	1	1
Cyp2j5	1	1	1	1	73.1049	1	1	1	1	1	1	1	1	250.342	1	1	1	1	1	1	1
Cyp2j6	1	1	1	1	101.78	1	1	1	1	1	1	1	1	69.1963	1	1	1	1	1	1	1
Cyp2u1	1	1	1	1	1	1	1	1	1	1	1	1	1	93.9287	1	1	1	1	1	1	1
Cyp39a1	1	1	1	1	61.3978	1	1	1	1	1	1	1	1	1	1	1	1	1	1	1	1
Cyp3a13	1	1	1	1	1	1	1	1	1	1	1	1	1	121.496	1	1	1	1	1	1	1
Cyp3a25	1	1	1	1	1	1	1	1	1	53.964	1	1	1	367.402	1	37.5036	1	1	42.019	98.22	1
Cyp4a12a	1	1	1	1	1	1	1	1	1	1	1	1	1	215.731	1	1	1	1	1	1	1
Cyp4a12b	1	1	1	1	1	1	1	1	1	1	1	1	1	76.1285	1	1	1	1	1	1	1
Cyp4f14	1	1	1	1	115.794	1	1	1	1	1	1	1	1	131.533	1	1	1	1	1	1	1
Cyp4f16	1	1	1	1	1	1	1	1	1	1	1	1	1	1	1	87.065	1	1	1	1	1
Cyp4f18	1	1	1	1	1	1	1	1	181.323	1	1	1	1	1	44.7387	209.201	1	1	1	113.571	1
Cyp4v3	61.0202	1	1	1	43.0273	1	39.8911	1	61.8356	1	1	26.0351	1	240.588	1	75.0571	1	1	1	1	68.3859
Cyp7b1	1	1	1	1	46.3378	1	1	1	1	1	1	1	1	362.68	1	73.7442	1	1	39.9902	1	1
Cyp8b1	1	1	1	1	1	1	1	1	1	1	1	73.8325	1	168.096	1	1	1	1	1	1	1
Cyr61	1	1	1	1	1280.2	126.414	809.268	1	1	1	1	1	75.4635	1	1	1	1	1	167.907	1	1
Cystm1	1	1	1	1	707.047	1	1	1	1	1	1	52.2486	1	1	1	1	1	1	1	1	1
Cyth1	88.3262	1	1	60.3885	1	1	1	1	1	1	1	1	1	1	1	1	1	1	67.8208	109.989	53.0169
Cyth2	1	55.0329	1	1	93.9367	79.2386	38.9529	1	1	46.3294	1	1	72.5529	1	1	1	1	1	97.5951	1	1
Cyth3	1	62.6955	65.0164	1	1	1	56.2956	1	1	40.6486	70.7735	1	55.3796	1	1	1	76.365	1	1	1	1
Cyth4	151.096	1	1	110.659	1	1	1	1	130.409	1	1	51.0928	1	1	381.831	224.349	1	1	1	1	192.09
Cytip	1	1	1	128.322	1	1	1	1	246.427	1	1	63.6734	1	1	58.8121	1	1	136.621	1	218.515	138.753
Cyyr1	1	255.666	280.839	1	1	191.666	124.005	266.883	1	254.441	297.712	1	291.839	1	1	1	324.791	1	164.79	1	1
D030056L22Rik	1	1	1	1	1	58.9578	1	1	1	1	1	1	1	1	1	1	1	102.077	1	1	1
D13Ertd608e	1	1	1	1	1	1	1	1	1	1	1	1	1	1	596.411	1	1	1	1	1	1
D15Ertd621e	63.795	1	1	1	1	35.8508	40.3737	1	1	1	1	1	1	1	1	1	50.3271	1	1	1	1
D16Ertd472e	1	1	1	90.8841	1	1	1	1	1	1	1	1	1	1	1	1	1	49.2612	1	1	61.5006
D17H6S53E	1	1	108.097	1	1	1	1	1	1	53.1538	1	1	1	1	1	1	1	1	1	1	1
D19Bwg1357e	1	1	1	1	1	1	1	1	31.2813	1	1	28.4227	1	1	1	1	1	1	56.8878	1	77.2124
D1Ertd622e	1	1	1	1	1	1	1	1	33.9642	1	1	45.0656	1	1	1	71.8652	1	1	1	1	1
D2Wsu81e	1	1	1	1	1	1	1	1	1	1	1	25.6986	1	1	1	75.1416	1	1	1	1	1
D3Ertd751e	1	1	1	1	1	1	1	1	1	1	1	1	1	1	1	67.2425	1	1	1	1	1
D430019H16Rik	1	1	1	1	1	1	40.367	1	1	1	1	1	1	1	1	1	1	1	1	1	1
D5Ertd579e	1	1	1	1	1	1	1	1	1	1	1	1	1	1	57.2263	71.2589	1	1	1	1	1
D630033O11Rik	1	1	1	1	1	1	114.008	1	1	1	1	1	1	1	1	1	1	1	1	1	1
Daam1	1	1	1	1	1	42.4384	70.5525	1	1	1	1	1	1	1	1	1	1	1	1	1	1
Dab2	210.315	456.113	467.926	1	51.0283	303.001	231.006	510.291	60.0171	370.383	492.978	1	328.535	1	1	156.772	534.318	1	173.81	1	1
Dact1	1	1	1	1	1	1	47.6663	1	1	1	1	1	1	1	1	1	1	1	1	1	1
Daglb	52.7929	1	1	1	1	1	1	1	1	1	1	1	1	1	1	150.664	1	1	1	1	1
Dak	1	1	1	1	1	1	1	1	1	1	1	1	1	130.999	1	1	1	1	1	1	1
Dalrd3	1	1	1	1	95.3458	1	1	1	1	1	1	1	1	1	1	1	1	53.5053	78.4672	1	1
Dap3	1	1	1	1	90.629	44.0421	1	1	1	1	1	29.2097	1	1	1	1	1	31.6805	57.4528	51.8421	1
Dapk1	146.22	1	1	1	46.64	1	1	1	1	1	1	24.488	1	1	1	1	1	1	1	1	1
Dapk2	1	135.666	137.986	1	1	38.5575	112.61	112.085	1	111.468	136.011	1	204.724	1	1	1	109.233	1	165.224	1	107.575
Dapp1	1	1	1	1	1	1	1	1	73.6515	1	1	49.0298	1	1	59.0141	1	1	1	1	1	1
Daxx	1	1	1	1	1	1	1	1	1	1	1	1	1	1	38.3577	1	1	68.7103	1	1	1
Dbf4	1	1	1	1	1	49.8545	1	1	1	1	1	1	1	1	1	1	1	127.493	1	1	1
Dbn1	1	1	1	1	1	1	40.2252	1	1	1	1	44.2416	1	1	1	1	1	1	1	1	1
Dbp	1	1	1	1	1	1	1	1	1	1	1	1	1	1	52.6247	1	1	1	1	1	1
Dcaf13	1	1	1	1	1	1	1	1	1	59.1559	1	1	1	1	30.526	1	1	53.3308	76.2191	1	1
Dcaf17	1	1	1	1	1	1	1	1	1	1	1	1	1	1	1	1	1	1	44.9045	1	1
Dcbld1	1	63.7704	81.8502	1	56.2359	99.2558	1	61.4644	1	40.1162	66.9974	1	1	1	1	1	73.7678	1	1	1	1
Dcdc2a	1	1	1	1	340.36	1	44.1568	1	1	1	1	1	1	1	1	1	1	1	1	1	1
Dchs1	1	80.9697	69.568	1	1	62.1576	1	58.2186	1	83.924	89.2638	1	86.8831	1	1	1	89.1664	1	30.0916	1	1
Dck	102.771	1	1	1	1	125.711	1	1	55.3	1	1	1	1	1	1	1	1	36.9359	1	1	1
Dcn	194.258	201.761	251.935	160.167	173.583	1290.28	11792.6	248.511	125.082	288.007	322.633	125.512	193.579	181.618	123.987	110.239	234.19	79.578	677.227	226.141	178.551
Dctn4	1	1	91.1418	1	1	1	45.4917	1	38.8163	1	1	1	56.6044	1	1	1	1	1	1	1	1
Dctpp1	1	1	1	1	130.615	109.884	39.1205	1	63.4176	1	1	230.769	1	69.4823	136.666	29.8548	1	151.477	50.7164	1	1
Ddah1	1	68.8805	79.6053	1	58.3947	41.9095	1	92.9476	1	1	1	1	146.351	168.994	1	1	70.7025	1	193.498	1	1
Ddah2	1	248.729	215.04	1	209.752	344.325	142.907	305.303	1	238.225	197.492	1	168.093	1	1	1	217.988	1	185.063	1	1
Ddc	1	1	1	1	1	1	1	1	1	1	1	1	1	117.563	1	1	1	1	1	1	1
Ddhd1	98.2581	1	1	1	1	1	1	1	1	1	1	1	1	1	1	1	1	1	1	1	1
Ddit3	1	1	1	48.9263	1	61.9249	1	1	1	1	1	1	1	1	1	1	1	36.3128	1	1	1
Ddit4	1	64.8129	1	60.6712	1	1	1	1	213.611	66.8602	1	1	467.444	1	74.8138	1	1	104.646	69.8151	1	57.9102
Ddit4l	1	1	1	1	500.124	1	1	1	1	1	1	1	1	1	1	1	1	1	1	1	1
Ddr1	1	1	1	1	121.881	1	1	1	1	1	1	1	1	1	89.8404	1	1	1	1	1	1
Ddr2	1	1	1	1	1	1	76.9138	1	1	1	1	1	1	1	1	1	1	1	1	1	1
Ddx39	1	1	1	62.7169	1	114.715	1	1	1	1	1	53.9981	1	1	83.4397	1	1	175.707	1	1	89.6892
Ddx42	1	1	1	1	1	31.2451	38.3466	1	1	1	1	37.6845	1	1	1	1	59.8971	43.0278	38.8475	1	1
Ddx55	1	1	1	1	1	1	1	1	1	1	1	1	1	1	1	66.4766	1	1	1	1	1
Ddx56	1	1	1	1	57.0012	1	1	1	1	1	1	1	1	1	1	1	1	1	1	1	1
Ddx58	1	1	1	51.1024	1	48.715	56.1683	1	1	135.721	1	1	1	1	1	1	1	32.7678	1	1	1
Ddx60	77.114	1	1	1	1	52.2681	1	1	1	54.2673	1	1	1	1	1	1	1	1	1	1	1
Decr2	1	1	1	1	1	1	1	1	1	56.5664	1	1	1	73.8494	1	1	1	1	1	1	1
Dedd2	1	1	1	55.3146	1	1	1	1	1	1	1	1	1	1	33.1502	1	1	1	1	1	1
Def6	1	1	1	84.1195	1	1	1	1	1	1	1	1	1	1	1	1	1	119.295	1	1	113.792
Dennd1a	1	1	1	1	1	1	44.8631	1	1	1	1	1	1	1	1	1	1	1	1	1	1
Dennd1b	1	1	1	1	1	1	1	1	1	1	1	29.9716	1	1	1	78.3483	1	32.0063	1	61.5634	1
Dennd1c	1	1	1	61.3277	1	1	1	1	1	1	1	1	1	1	1	1	1	1	1	1	1
Dennd2a	1	1	1	1	1	1	91.7756	1	1	1	1	1	1	1	1	1	1	1	1	1	1
Dennd3	1	1	1	1	1	1	1	1	1	1	1	1	50.9554	1	1	1	45.4304	1	1	1	1
Dennd4c	1	61.5097	1	1	1	1	1	1	1	50.0349	1	1	115.434	1	1	1	1	1	1	1	1
Dennd5b	1	56.3467	60.7168	1	1	52.9986	38.2589	1	1	1	1	1	1	1	1	1	60.7585	1	95.419	106.394	1
Deptor	1	1	1	1	82.6813	1	1	1	1	1	1	1	1	72.2247	1	1	1	1	1	1	1
Des	1	1	1	1	1	1	151.782	1	1	1	1	1	1	1	1	1	1	1	1	1	1
Dexi	1	1	1	60.7474	40.6798	1	1	1	1	1	1	1	1	1	1	1	1	52.9631	52.8551	1	1
Dgat2	1	1	1	1	53.8858	1	1	1	60.7789	1	1	1	1	193.109	1	1	1	1	1	1	1
Dgcr8	1	1	1	1	1	69.3377	1	1	1	1	1	1	1	1	1	1	1	1	1	1	1
Dgka	1	1	1	1	1	1	1	1	1	1	1	1	1	1	1	1	1	1	1	1	57.431
Dgkd	1	1	1	1	1	1	1	1	1	1	1	1	1	1	1	1	1	1	1	108.449	1
Dhcr24	1	1	1	1	63.8854	1	1	1	1	1	1	1	1	120.48	63.5933	1	1	1	1	1	1
Dhcr7	1	1	1	1	45.09	1	1	1	1	1	1	1	1	69.2386	72.6546	1	1	45.4094	1	1	1
Dhfr	1	1	1	1	1	1	1	1	1	1	1	1	1	1	1	1	1	88.4193	1	1	1
Dhodh	1	1	1	1	1	1	1	1	1	1	1	1	1	1	1	1	1	43.9104	1	1	1
Dhps	1	1	1	1	1	1	1	1	1	1	1	1	1	1	1	103.802	1	1	1	62.3116	1
Dhrs4	1	1	1	1	50.6595	59.1113	1	1	66.3002	37.0773	1	34.6441	1	185.76	40.5327	1	1	1	1	1	1
Dhx58	1	1	1	1	1	66.8188	1	1	1	57.8012	1	1	1	1	1	1	1	1	1	1	1
Dhx9	64.3797	1	1	1	1	1	45.975	1	1	1	1	1	49.828	1	44.8382	1	60.0616	29.2905	1	1	1
Diap2	1	1	1	1	1	1	1	1	1	1	1	1	1	1	1	45.1323	1	1	1	1	1
Diap3	1	1	1	1	1	49.3384	1	1	1	1	1	1	1	1	1	1	1	61.7652	1	1	1
Dicer1	1	1	1	1	1	1	39.2753	1	46.7745	1	1	1	1	1	1	1	1	1	1	1	1
Dido1	1	1	1	1	1	1	43.6291	1	1	1	1	1	1	1	1	1	1	1	1	1	1
Dio1	1	1	1	1	1	1	1	1	1	1	1	1	1	143.617	1	1	1	1	1	1	1
Dip2b	69.3089	1	1	1	1	1	1	1	1	49.4501	1	1	1	1	1	1	60.6833	1	1	1	1
Dirc2	1	1	1	1	1	1	1	1	1	1	1	1	1	1	108.634	1	1	1	101.71	1	1
Disp2	1	1	1	1	1	1	50.3947	1	1	1	1	1	1	1	1	1	1	1	1	1	1
Dlc1	82.9469	453.588	567.534	1	94.6685	316.116	367.992	594.296	1	517.323	609.694	1	235.721	1	1	59.6175	694.084	61.7888	185.221	1	1
Dld	1	1	1	1	52.0147	42.396	43.3005	50.5231	1	1	1	1	1	53.7545	36.4397	1	1	1	1	1	1
Dll4	1	149.429	117.473	1	1	1	65.3588	78.361	1	158.449	187.185	1	219.337	1	1	1	152.156	1	1	1	1
Dmd	1	1	54.727	1	1	67.2016	69.7006	1	1	53.2384	72.0655	1	1	1	1	1	65.9921	1	61.4793	1	1
Dmgdh	1	1	1	1	1	1	1	1	1	1	1	1	1	98.2302	1	1	1	1	1	1	1
Dmpk	528.482	1	1	1	1	71.3747	70.8961	1	1	1	1	1	1	1	1	92.9234	51.5984	1	1	1	1
Dmtf1	1	1	1	1	1	1	1	1	1	1	1	1	1	1	1	52.9275	1	1	1	1	1
Dna2	1	1	1	1	1	1	1	1	45.0853	1	1	47.2107	1	1	1	1	1	1	1	1	1
Dnah2os	1	1	1	1	1	1	1	1	1	1	1	1	1	1	1	1	1	1	67.9064	1	1
Dnah8	1	1	1	1	1	1	1	1	1	1	1	1	1	1	1	1	1	1	68.9457	1	1
Dnajc10	1	75.2965	65.4786	1	1	60.145	74.1464	58.9098	1	1	84.6316	1	89.7336	1	1	1	72.3153	1	115.581	1	1
Dnajc21	1	1	1	1	1	1	45.7174	1	1	63.2537	1	1	1	1	1	1	1	44.8484	32.0119	1	1
Dnajc30	1	1	1	1	59.3758	1	1	1	1	1	1	47.3219	1	1	1	1	1	1	1	1	1
Dnajc4	1	1	1	1	1	1	1	1	1	1	1	34.5979	1	1	1	1	1	62.7715	1	1	1
Dnajc9	1	1	1	64.6089	40.291	281.961	1	1	1	1	1	51.8948	1	1	74.0388	1	1	232.992	1	118.754	49.0743
Dnase1l1	1	1	1	1	1	1	1	1	1	1	1	1	1	1	1	103.727	1	1	1	1	1
Dnase2a	145.09	1	1	1	78.9621	48.7675	1	1	1	1	1	37.3776	1	1	1	132.94	1	29.8079	1	68.6508	1
Dnmt1	56.7228	1	1	1	1	134.904	1	1	1	1	1	1	1	1	1	49.1732	1	126.694	1	1	1
Dntt	1	1	1	1	1	1	1	1	1	1	1	1	1	1	150.416	1	1	1	1	1	1
Dock1	1	74.2404	67.2765	1	1	109.071	56.9206	68.8569	1	70.1147	81.1224	1	57.0603	1	1	1	99.105	1	1	1	1
Dock2	77.3918	1	1	137.344	1	1	1	1	101.528	1	1	66.3119	1	1	115.722	56.4153	1	67.7133	1	119.582	134.062
Dock6	1	73.9108	88.639	1	1	1	84.9008	55.4454	1	1	84.9725	1	108.428	1	1	1	81.5176	1	38.6947	1	1
Dok1	1	64.073	1	1	1	1	1	72.5285	77.7087	1	1	1	1	1	1	98.015	1	1	65.9572	1	115.585
Dok2	119.285	1	1	210.958	1	1	1	1	1	1	1	1	1	1	1	1	1	194.057	1	1	217.99
Dok3	68.0665	1	1	1	1	1	1	1	72.1506	1	1	1	1	1	1	167.226	1	1	1	148.371	1
Dpagt1	1	118.348	108.867	1	1	124.412	64.483	119.797	1	100.014	116.825	1	62.16	1	1	91.6444	139.703	1	1	1	1
Dpm2	1	1	1	1	43.7045	1	40.6547	1	50.4815	1	1	43.7489	1	1	1	1	1	102.584	1	1	1
Dpp7	1	1	1	1	1	72.4001	42.2449	56.6336	1	71.3607	1	1	1	1	1	38.4581	1	1	1	1	1
Dpy19l1	1	1	1	1	1	1	1	1	1	1	1	42.7536	1	1	37.9427	64.6086	1	1	1	1	1
Dpy19l4	1	77.6361	77.5077	1	1	66.9518	49.4256	65.764	1	1	92.4677	1	1	1	1	1	87.1886	1	1	1	1
Dpyd	1	1	1	1	1	1	1	1	1	1	1	1	1	64.5872	1	1	1	1	1	1	1
Dpys	1	1	1	1	1	1	1	1	1	1	1	1	1	135.027	1	1	1	1	1	1	1
Dpysl3	1	75.5902	68.0913	1	1	57.0122	1	68.6499	1	83.6758	1	1	1	1	1	1	59.1361	1	49.3087	1	1
Dr1	1	1	1	1	1	1	1	1	44.8957	1	1	32.2082	1	1	41.3429	1	1	25.509	1	1	121.794
Dsg2	1	1	1	1	361.461	1	1	1	1	1	1	1	1	1	1	1	1	1	1	1	1
Dsp	1	1	1	1	92.7686	1	1	1	1	1	1	1	1	1	1	1	1	1	1	1	1
Dst	1	1	1	1	1	1	47.8669	1	1	60.939	1	1	1	1	1	1	1	1	68.1141	1	1
Dtd1	1	1	1	1	44.2618	1	1	1	1	49.4995	1	1	1	1	1	1	1	58.7117	33.9035	1	1
Dtl	1	1	1	1	1	1	1	1	1	1	1	1	1	1	1	1	1	58.1431	1	1	1
Dtx1	1	1	1	141.362	1	1	1	1	1	1	1	1	1	1	1	1	1	147.046	1	1	1
Dtx2	1	1	1	1	1	1	1	1	1	1	1	1	1	1	43.1095	1	1	1	1	1	1
Dtymk	1	1	1	1	109.442	303.204	55.8633	1	1	57.1497	1	51.7235	1	1	52.3191	1	1	99.9646	1	1	1
Dusp16	1	1	1	1	74.7743	1	1	1	1	1	1	1	1	1	1	1	1	1	47.571	1	1
Dusp2	1	1	1	741.41	1	1	1	1	79.7376	1	1	32.4925	1	1	1	218.538	1	427.295	1	170.301	330.408
Dusp22	1	1	1	1	1	51.8804	1	1	39.7597	1	1	1	1	1	1	1	1	1	1	1	1
Dusp23	1	1	1	1	1	1	37.35	1	1	1	1	1	1	1	1	1	1	1	94.2897	1	1
Dusp5	1	1	1	69.8573	1	1	1	1	1	1	1	1	1	1	1	1	1	1	1	1	68.0198
Dusp7	1	1	1	1	1	1	1	1	1	1	67.1619	1	1	1	41.5127	1	59.5711	1	1	1	1
Dync1li1	1	1	1	1	1	1	1	1	1	35.1173	1	1	1	1	1	1	1	1	1	1	1
Dync1li2	1	1	1	1	1	56.9944	47.9712	1	1	1	1	1	1	1	1	1	66.4728	1	1	1	1
Dync2li1	1	1	1	1	140.695	1	1	1	1	1	1	1	1	1	1	1	1	1	1	1	1
Dynlt1a	1	1	1	1	1	65.214	1	1	1	1	1	38.9738	1	1	1	1	1	1	1	1	1
Dynlt1f	1	1	1	1	46.8839	157.227	1	1	1	1	1	69.3903	1	1	1	1	1	1	1	1	1
Dyrk1a	1	1	1	1	1	77.549	1	1	1	1	1	1	1	1	1	1	1	61.1002	1	1	1
Dysf	1	63.0095	67.092	1	1	65.0441	1	76.0607	1	1	1	1	56.6176	1	1	1	71.4336	1	58.1043	1	1
E2f1	1	1	1	1	1	1	1	1	1	1	1	40.6353	1	1	1	1	1	1	1	1	1
E2f2	1	1	1	1	1	76.8722	1	1	1	1	1	1	1	1	1	1	1	1	1	1	1
E2f7	1	1	1	1	1	59.5805	1	1	1	1	1	1	1	1	1	1	1	1	1	1	1
Ear2	232.54	1	1	1	1	1	1	1	138.602	1	1	1	1	1	1	1	1	1	1	1	1
Ebf1	1	1	1	1	1	1	1	1	1	1	1	1	1	1	1	1	1	1	1	1349.18	1
Ebi3	68.1241	1	1	1	1	1	1	1	47.7255	1	1	1	1	1	1	58.7097	1	1	1	1	1
Echdc2	1	1	1	1	118.939	1	1	1	1	1	1	1	1	138.553	1	1	1	1	1	1	1
Ecscr	1	295.294	317.266	1	154.047	188.886	122.39	339.941	1	342.113	215.795	1	424.441	1	1	1	227.228	1	551.905	1	1
Ecsit	1	1	1	1	1	68.4636	1	1	1	1	1	1	1	1	1	1	1	1	1	1	1
Ect2	1	1	1	1	1	101.476	1	1	1	1	1	1	1	1	1	1	1	29.0521	1	1	1
Edem2	53.6152	1	1	1	44.3288	1	1	1	1	1	1	1	49.3977	51.2978	209.057	1	1	1	1	1	1
Edn1	1	1	1	1	1	1	1	1	1	1	1	1	115.157	1	1	1	1	1	834.867	1	1
Ednra	1	1	1	1	1	1	121.255	1	1	1	1	1	1	1	1	1	1	1	1	1	1
Ednrb	1	1	1	1	1	47.9258	300.452	1	1	1	1	1	465.584	1	1	1	1	1	115.123	1	1
Eed	1	1	1	1	1	1	1	1	37.6033	1	1	31.2379	1	1	47.8121	40.9697	1	106.687	72.9394	60.0998	1
Eef1e1	1	1	1	1	1	1	1	1	1	1	1	44.3976	1	1	1	1	1	27.7429	1	1	1
Eefsec	1	1	1	1	1	1	1	1	1	1	1	51.5242	1	1	1	1	1	35.8671	1	68.3082	1
Eepd1	1	1	1	1	123.312	1	1	1	1	1	1	1	1	1	72.1549	1	1	1	1	1	1
Efemp1	1	1	1	1	152.241	68.1491	226.062	1	1	1	1	1	1	1	1	1	1	1	1	1	1
Efemp2	1	53.7507	1	1	108.479	136.033	183.251	65.9205	1	1	1	1	82.1482	1	1	1	1	1	67.4314	1	1
Efhd2	231.589	1	1	182.675	120.332	1	45.7897	1	236.673	1	1	288.424	1	1	63.3473	500.85	1	153.35	1	1	461.331
Efna5	1	1	1	1	1	1	46.2966	1	1	1	1	1	1	1	1	1	1	1	1	1	1
Efnb1	1	225.187	199.729	1	41.5794	1	106.73	94.0317	1	283.166	250.619	1	899.892	1	1	1	212.336	1	54.2094	1	1
Efnb2	1	94.1289	76.63	1	1	1	1	1	1	55.1289	123.467	1	122.828	1	1	1	77.2306	1	1	1	1
Egfr	1	1	1	1	1	1	1	1	1	1	1	1	1	145.851	1	1	1	1	1	1	1
Egln1	1	1	1	1	1	1	50.3355	1	1	1	1	1	1	1	1	1	52.6655	1	1	1	1
Egr1	1	1	1	1	511.276	90.077	209.642	1	1	58.1622	1	1	1	1	1	1	1	1	1	1	1
Ehbp1l1	149.792	1	1	1	1	1	49.9732	1	80.1105	1	1	47.9577	1	1	57.8922	148.128	1	1	51.6896	1	1
Ehd1	86.3276	56.7958	1	1	1	58.753	62.3691	61.9835	65.9111	1	1	1	108.819	1	1	48.5295	1	1	86.9392	1	1
Ehd2	1	1	1	1	1	1	48.4761	1	1	1	1	1	63.1421	1	1	1	1	1	1	1	1
Ehd4	105.723	1	1	1	1	1	1	67.645	57.6752	1	1	1	221.31	1	56.9377	60.3682	1	1	390.597	1	1
Ehf	1	1	1	1	80.0569	1	1	1	1	1	1	1	1	1	1	1	1	1	1	1	1
Eif2ak2	1	1	1	1	1	87.7101	44.7678	1	1	130.872	1	42.8605	1	1	1	25.5807	1	1	1	1	1
Eif2b4	1	1	1	1	1	1	1	1	1	1	1	1	1	1	1	1	1	74.9647	52.4655	1	1
Eif2b5	1	1	1	1	1	1	1	1	1	1	1	37.5355	1	1	1	1	1	1	1	1	1
Eif2d	1	1	1	1	50.0373	1	1	1	1	1	1	1	1	1	1	1	1	63.6141	1	1	1
Eif4e3	1	51.3844	1	1	1	61.2897	72.9154	1	31.8751	55.3961	1	1	1	1	1	1	51.4448	1	1	1	1
Eif4enif1	1	1	59.6192	1	1	50.2853	37.9943	1	1	1	1	1	1	1	40.8717	1	68.0904	1	47.7326	1	1
Eln	1	1	1	1	1	1	1	1	1	1	1	1	1	1	1	1	1	1	225.628	1	1
Elovl2	1	1	1	1	1	1	1	1	1	1	1	1	1	93.6252	1	1	1	1	1	1	1
Elovl6	1	1	1	1	69.4472	1	1	1	1	1	1	1	1	1	1	1	1	1	1	1	1
Elp3	1	1	1	1	1	1	1	1	1	1	1	1	1	1	1	1	1	43.1785	1	1	1
Eltd1	62.9476	476.225	446.234	1	1	309.883	251.061	484.138	1	483.531	493.803	1	307.516	1	1	1	569.162	1	431.871	1	79.9798
Emb	1	1	1	1	48.3967	1	1	1	215.479	1	1	1	1	1	1	1	1	56.5227	1	1	1
Emc1	60.2544	1	1	1	1	57.8594	53.644	1	1	1	1	28.0799	1	1	1	1	60.7087	1	1	1	1
Emc9	1	1	1	1	50.0705	1	1	1	1	1	1	51.9925	1	1	1	1	1	1	1	1	1
Emcn	1	188.93	205.394	1	1	179.148	78.2416	299.522	1	176.503	156.862	1	178.456	1	1	1	164.154	1	647.516	1	1
Emilin2	81.1676	1	1	1	1	1	1	1	129.68	1	1	1	1	1	1	56.8478	1	1	1	1	1
Eml1	1	1	1	1	1	75.695	1	1	1	1	1	1	1	1	1	1	1	1	1	1	1
Eml2	1	1	1	1	72.4912	1	1	1	1	1	1	1	1	1	1	1	1	1	36.0818	1	1
Eml4	1	1	1	1	1	58.4864	48.4047	55.5453	1	1	1	1	1	1	53.1529	1	69.3888	27.2325	51.8699	66.6084	1
Emp2	1	1	1	1	200.527	1	45.4858	1	1	1	1	1	1	1	1	1	1	1	1	1	1
Emr1	685.793	1	1	1	1	1	68.391	1	74.8693	1	1	1	1	1	1	538.476	1	1	1	1	1
Emr4	434.05	1	1	1	1	1	44.3077	1	98.8352	1	1	1	1	1	1	50.9976	1	1	1	1	1
Enah	1	1	1	1	82.2846	1	1	1	1	1	1	1	1	1	1	1	1	1	1	1	1
Enc1	1	1	1	1	83.3472	54.4957	1	1	1	1	1	1	1	1	1	1	1	1	84.1489	1	1
Endog	1	1	1	1	1	1	52.0403	1	1	1	1	1	1	110.114	1	1	1	1	48.4954	1	1
Engase	102.265	1	1	1	1	1	1	1	1	1	1	1	1	1	1	1	1	1	1	1	1
Enho	1	1	1	1	1	1	1	81.5053	1	1	1	1	1	56.0849	1	1	49.5826	1	1	1	1
Eno3	1	1	1	1	1	1	1	1	100.087	1	1	1	1	1	1	1	1	1	1	1	1
Enpep	1	157.713	146.736	1	1	86.2191	55.0163	154.286	1	157.41	175.312	1	62.1469	1	1	1	170.433	1	1	1	1
Enpp5	1	1	1	1	77.9733	1	59.0125	1	1	1	1	1	1	1	1	1	1	1	1	1	1
Entpd1	140.044	1	1	1	1	1	1	1	1	1	1	41.8139	1	1	1	33.3579	1	1	193.507	1	1
Entpd5	1	1	1	1	1	1	1	1	1	1	1	1	1	88.853	1	1	1	51.3225	1	1	1
Eomes	1	1	1	1	1	1	1	1	1	1	1	1	1	1	1	1	1	1	1	1	74.5428
Ep300	77.9195	1	1	1	1	1	51.2416	1	1	1	1	1	52.8127	1	45.0314	1	70.8267	33.4808	44.4919	1	1
Ep400	1	1	1	1	1	61.7403	56.0671	58.8107	1	1	1	32.8567	56.1496	1	37.1378	1	57.7289	56.759	1	1	1
Epb4.1	1	1	1	1	1	1	44.9652	1	1	1	1	1	1	1	1	1	1	1	1	1	1
Epb4.1l3	85.2616	1	1	1	1	1	1	1	1	1	1	1	1	1	1	1	1	1	1	1	1
Epb4.1l5	1	1	1	1	58.8859	1	1	1	1	1	1	1	1	1	1	1	1	1	1	1	1
Epcam	1	1	1	1	905.703	1	1	1	1	1	1	1	1	1	1	1	1	1	1	1	1
Epha7	1	1	1	1	1	1	65.3332	1	1	1	1	1	1	1	1	1	1	1	1	1	1
Ephb4	1	175.417	169.866	1	1	150.219	106.51	203.277	1	184.838	187.132	1	158.968	1	1	1	222.445	1	237.554	1	1
Epn2	1	85.5124	73.3809	1	1	1	67.4195	1	1	90.4607	99.437	1	93.3422	1	1	1	95.276	1	1	1	1
Epor	1	1	1	1	1	1	74.0222	1	1	1	1	1	1	1	1	1	1	1	1	1	1
Eps8	1	1	1	1	1	1	76.2435	1	48.6549	1	1	1	1	1	1	1	1	1	1	1	1
Eps8l2	1	1	1	1	132.026	1	1	1	1	1	1	1	1	1	1	1	1	1	1	1	1
Epsti1	191.68	1	1	373.062	1	1	1	1	108.49	1	1	139.761	1	1	182.057	169.589	1	449.722	1	103.847	465.997
Erf	1	1	1	1	44.6087	1	1	1	1	55.5568	1	1	1	1	1	1	1	1	62.1485	1	1
Erg	1	119.974	102.153	1	1	80.2951	59.4508	97.7516	1	103.712	128.992	1	102.02	1	1	1	140.804	1	131.245	1	1
Eri1	1	1	1	1	1	80.8545	1	1	1	1	1	1	1	1	1	1	1	83.9622	1	1	1
Erlec1	1	1	1	1	51.0731	1	54.5539	55.3697	1	1	1	1	1	1	1	1	1	42.7402	1	1	1
Erlin1	1	1	1	1	1	1	1	1	1	1	1	44.0413	1	1	1	1	1	1	1	1	1
Ero1lb	1	1	1	1	1	1	1	1	1	1	1	1	1	1	1	1	1	1	1	49.6411	1
Esam	1	462.158	487.563	1	1	457.798	246.072	596.222	50.7254	459.812	378.185	1	379.195	62.6679	50.2475	43.4026	391.826	1	671.855	1	1
Esco2	1	1	1	1	1	132.994	1	1	1	1	1	1	1	1	1	1	1	106.844	1	1	1
Esrra	74.5538	1	1	1	1	1	1	1	1	1	1	1	1	1	1	1	1	1	1	1	1
Esyt1	1	1	1	91.1851	1	69.7306	1	1	52.5371	1	1	25.2162	1	1	1	44.851	1	108.708	1	70.6708	193.387
Esyt2	1	1	1	55.1021	1	67.6966	67.5798	1	1	47.167	90.9465	1	51.297	1	1	1	71.507	67.3183	1	1	73.7048
Etl4	1	1	1	1	68.9617	1	1	1	1	1	1	1	1	1	1	1	1	1	1	1	1
Etnk2	1	1	1	1	1	1	1	1	1	1	1	1	1	112.196	1	1	1	1	1	1	1
Etnppl	1	1	1	1	1	1	1	1	1	1	1	1	1	111.092	1	1	1	1	1	1	1
Ets2	103.599	227.305	272.484	1	59.5837	159.436	183.032	230.343	1	218.793	264.786	1	105.941	1	1	1	306.341	1	45.3258	1	1
Etv3	1	1	1	1	1	1	1	1	77.7519	1	1	1	1	1	1	1	1	1	1	1	1
Etv5	64.7421	1	1	1	1	1	1	1	1	1	1	1	1	1	1	1	1	1	1	1	1
Etv6	1	1	1	1	1	1	1	1	37.0921	1	1	30.1192	1	1	1	1	1	1	1	1	1
Evi2a	70.3531	1	1	63.5148	1	1	1	1	185.114	1	1	121.678	1	1	263.825	195.059	1	37.9137	1	1	1
Evl	219.389	1	1	315.283	42.3951	1	1	1	102.198	1	1	202.41	1	1	106.081	179.343	1	155.686	1	206.421	468.492
Exoc1	1	1	1	1	1	65.7933	1	1	1	1	1	1	1	1	1	1	1	1	1	1	1
Exoc3l	1	67.3401	70.1791	1	1	33.0022	1	85.4201	1	70.5361	66.4177	1	1	1	1	1	64.0034	1	46.0614	1	1
Exoc3l2	1	194.868	187.909	1	1	181.263	107.742	226.958	1	166.409	225.808	1	85.1405	1	1	1	264.307	1	219.17	1	1
Exoc3l4	1	143.363	148.852	1	1	1	52.8941	123.349	1	95.1126	100.433	1	113.279	1	1	1	125.71	1	1	1	1
Exoc4	1	1	55.7013	1	1	84.5942	47.3145	1	1	1	1	32.9563	1	1	1	1	55.0409	42.3321	67.3766	1	1
Exoc6	1	57.1797	60.3874	1	1	47.7165	1	56.9083	1	67.7291	1	1	98.7228	1	1	1	55.8622	1	59.8208	1	1
Exosc1	1	1	1	1	1	1	1	1	1	1	1	1	1	1	1	1	1	1	1	1	73.1094
Exosc10	1	1	1	1	1	1	1	1	1	35.0207	1	1	1	1	1	1	1	25.071	1	1	1
Exosc2	1	1	1	1	1	1	1	1	1	1	1	1	1	1	1	57.3089	1	1	1	1	1
Exosc8	1	1	1	69.1156	43.9675	136.477	1	1	1	1	1	80.9029	1	1	1	51.3106	1	171.047	92.2042	1	1
Extl3	1	1	1	1	1	1	47.949	1	1	1	1	1	1	1	1	67.0372	1	1	1	1	1
Ezh1	1	1	1	1	1	47.1813	44.4263	1	1	44.962	1	1	57.235	1	1	1	58.0237	1	1	1	1
Ezh2	1	1	1	1	1	160.971	1	1	1	1	1	97.157	1	1	1	1	1	186.953	1	1	1
Ezr	65.181	1	1	144.625	203.942	1	1	1	79.7229	1	1	59.9435	1	1	93.322	68.5094	1	188.822	1	307.455	171.818
F12	1	1	1	1	1	1	1	1	1	1	1	1	1	151.068	1	73.5932	1	1	1	1	62.5019
F13a1	1	1	1	1	1	1	1	1	148.176	1	1	1	1	1	1	1	1	1	1	1	1
F13b	1	1	1	1	1	1	1	1	1	1	1	1	1	75.3331	1	1	1	1	1	1	1
F3	1	1	1	1	95.3706	1	1	1	1	1	1	1	1	1	1	1	1	1	1	1	1
F630028O10Rik	60.6671	1	1	1	1	1	1	1	72.8363	1	1	41.6531	1	1	1	146.874	1	1	1	1	1
F8	1	356.734	335.035	1	1	181.218	129.211	404.793	1	375.959	306.676	1	229.717	1	1	1	296.868	1	235.845	1	1
F9	1	1	1	1	1	1	1	1	1	1	1	1	1	58.7406	1	1	1	1	1	1	1
Faah	1	1	1	1	44.3426	1	1	1	1	1	1	1	1	1	1	1	1	56.5035	1	1	1
Fabp2	1	1	1	1	1	1	1	1	1	1	1	1	1	134.167	1	1	1	1	1	1	1
Fabp7	707.377	1	1	1	1	1	73.0296	1	1	1	1	1	1	1	1	1	1	1	1	1	1
Fads3	1	1	1	1	99.2355	1	1	1	1	1	1	1	1	1	76.2257	1	1	1	1	1	1
Faf1	1	1	1	1	40.6536	1	1	1	1	1	1	1	1	1	1	1	1	59.2338	1	1	1
Faf2	1	1	1	1	45.3165	1	38.302	1	1	63.8403	1	1	1	1	1	57.3428	1	1	1	1	1
Fahd1	1	1	1	1	1	1	1	1	1	1	1	1	1	93.8704	1	1	1	1	1	1	1
Faim3	1	1	1	1	1	1	1	1	1	1	1	1	1	1	1	1	1	1	1	645.977	1
Fam102a	1	1	1	88.9422	1	1	1	1	1	1	1	1	1	1	1	1	1	42.6192	1	1	86.8387
Fam102b	1	1	1	1	1	110.585	1	1	1	1	1	1	1	1	1	1	1	1	45.6789	1	1
Fam105a	77.6901	1	1	113.626	1	1	1	1	220.129	1	1	115.887	1	1	43.7932	280.117	1	51.6644	1	1	122.875
Fam107b	1	1	1	186.87	41.4002	1	1	1	74.8496	1	1	1	1	1	67.5189	1	1	156.916	41.094	230.952	101.858
Fam115a	1	1	1	1	1	1	1	1	1	1	1	1	1	1	1	1	1	1	60.3958	1	1
Fam117b	1	73.0772	102.017	1	1	1	55.2729	102.591	38.6368	94.8896	91.1892	1	92.1217	1	1	1	120.379	1	61.5007	1	1
Fam122a	1	1	1	1	1	1	1	1	1	1	1	1	1	1	72.6868	1	1	1	1	1	1
Fam122b	1	1	1	1	1	1	1	1	1	1	1	1	1	1	1	1	1	1	50.0107	1	1
Fam124a	1	186.17	228.855	1	44.8267	82.666	115.208	187.101	1	185.396	219.898	1	120.624	1	1	1	247.852	1	105.226	1	1
Fam129a	144.191	1	1	1	1	1	1	1	47.1053	1	1	61.0931	1	1	1	183.126	1	1	1	1	1
Fam129b	1	1	1	1	1	1	1	1	1	1	1	1	61.3342	1	1	1	1	1	52.6356	1	1
Fam134b	1	1	1	74.0289	142.727	1	1	1	1	1	1	42.3684	1	1	1	82.8733	1	1	1	96.3586	1
Fam134c	1	1	1	1	1	1	42.3305	1	1	1	1	1	1	1	1	1	1	1	1	76.9749	1
Fam149a	1	1	1	1	45.4075	1	1	1	1	1	1	44.7282	1	1	1	1	1	1	1	1	1
Fam160b1	1	1	1	1	1	1	57.8229	1	1	1	1	1	1	1	1	1	1	1	44.2648	1	1
Fam168a	1	1	1	1	1	1	1	1	1	1	1	1	1	1	1	64.3005	1	1	1	1	1
Fam171a1	1	115.054	107.003	1	1	57.4485	55.0484	121.917	1	95.7616	138.572	1	120.833	1	1	1	136.285	1	1	1	1
Fam171a2	1	1	1	1	1	1	1	1	1	1	1	1	1	1	1	1	58.5377	1	1	1	1
Fam171b	1	1	1	1	1	1	73.5735	1	1	1	1	1	1	1	1	1	1	1	1	1	1
Fam172a	1	1	1	1	1	57.5492	1	1	1	45.1381	1	1	1	1	1	1	1	1	28.3848	1	1
Fam174b	1	140.746	157.678	1	61.6395	80.3446	72.9287	122.236	1	166.286	131.235	1	170.846	1	1	1	139.684	1	1	1	1
Fam178a	1	128.771	151.466	1	1	136.153	85.652	75.4164	1	124.407	156.925	1	69.3808	1	1	1	139.658	1	1	1	1
Fam189a2	1	1	1	1	1	1	1	1	1	1	1	1	1	1	1	1	1	1	54.9722	1	1
Fam189b	1	1	1	209.532	1	1	1	1	1	1	1	1	1	1	1	1	1	65.0311	51.4248	1	209.525
Fam192a	1	56.3527	1	1	38.9824	1	37.3468	1	50.6349	52.8202	1	1	1	1	1	1	1	80.0124	1	1	46.8517
Fam198b	1	1	1	1	1	1	1	1	1	1	1	1	110.078	1	1	1	1	1	1	1	1
Fam208a	62.5798	56.7569	59.6675	1	1	1	56.5952	61.4478	1	45.5152	1	1	51.0055	1	1	1	76.333	1	1	1	1
Fam20a	1	1	1	1	1	1	1	1	1	43.5105	1	1	1	1	1	1	1	1	1	1	1
Fam20c	1	1	1	1	93.5356	1	1	1	1	1	1	1	1	1	1	1	1	1	1	1	1
Fam21	59.8802	1	1	1	1	1	1	1	1	1	1	1	1	1	1	1	1	1	47.3725	1	1
Fam212a	1	67.1253	1	1	1	1	1	1	1	1	1	1	1	1	1	1	1	1	1	1	1
Fam213a	1	1	1	1	235.985	1	1	1	1	1	1	1	1	78.828	1	1	1	1	1	1	1
Fam219b	1	1	1	1	1	1	1	1	1	1	1	1	1	1	1	39.4889	1	1	68.9844	1	1
Fam220a	1	1	1	1	43.8879	1	41.3414	1	1	53.6488	1	1	1	1	86.5821	1	1	1	41.6369	1	1
Fam222b	1	54.9396	65.1581	1	1	1	34.6169	77.3981	1	85.3261	77.6754	1	1	1	1	1	65.8321	1	1	1	1
Fam25c	1	1	1	1	41.3993	34.9995	36.4317	1	1	50.7071	1	1	1	209.882	1	1	1	1	1	69.0912	1
Fam3a	1	1	1	1	1	1	1	1	1	1	1	1	1	1	1	82.7212	1	1	1	1	1
Fam45a	1	1	1	1	1	1	1	1	1	1	1	1	57.5068	1	1	1	1	1	1	1	1
Fam46a	209.256	1	1	1	1	1	95.0347	1	165.576	1	1	1	1	1	1	171.788	1	1	1	1	1
Fam49a	129.811	1	1	1	1	37.5861	82.7677	1	89.3765	1	1	1	1	1	1	1	1	1	60.5863	1	1
Fam49b	231.369	1	1	228.244	40.4337	1	43.5415	1	489.213	1	1	248.329	1	1	125.956	211.397	1	236.407	1	245.1	319.631
Fam50a	1	54.9112	1	1	52.0952	1	46.9898	1	41.6344	1	1	59.0268	1	1	1	35.7822	1	34.9497	1	1	62.8849
Fam57a	1	1	1	1	1	1	1	1	1	1	1	1	1	1	1	1	1	1	55.9583	1	1
Fam57b	1	1	1	1	1	1	1	1	1	1	1	1	1	1	1	1	1	1	90.8986	1	1
Fam63a	1	1	57.8123	1	76.7071	47.4809	43.3758	55.6427	1	1	1	1	1	1	1	1	61.7131	1	73.7963	1	1
Fam64a	1	1	1	1	1	348.733	1	1	1	1	1	1	1	1	1	1	1	116.369	1	1	1
Fam65b	1	1	1	1	1	1	1	1	1	1	1	1	1	1	80.7929	1	1	1	1	246.486	57.9443
Fam69a	1	1	1	1	1	1	1	1	72.2453	1	1	44.605	1	1	77.4649	46.1751	1	1	1	1	1
Fam76a	1	54.2611	1	1	1	37.1991	56.3881	66.7015	1	1	1	1	58.5538	1	1	1	67.111	1	49.3019	1	1
Fam83d	1	1	1	1	1	134.124	1	1	1	1	1	1	1	1	1	1	1	1	1	1	1
Fam84a	1	1	1	1	1	1	69.2839	1	1	1	1	1	1	1	1	1	1	1	1	1	1
Fam84b	1	1	1	1	1	1	1	1	1	1	1	1	1	1	1	1	1	1	49.682	1	1
Fam92a	1	1	1	1	53.889	1	1	1	1	52.7733	1	1	1	1	1	1	1	66.484	74.5607	1	1
Fam98c	1	1	1	1	1	42.6215	1	1	69.7519	1	1	32.6259	1	1	69.9956	1	1	1	1	1	1
Farsa	1	1	1	1	1	1	1	1	1	1	1	1	1	1	1	1	1	1	47.9807	1	1
Farsb	1	1	1	1	1	1	1	1	44.9338	1	1	39.505	1	1	1	1	1	1	1	84.7925	1
Fasl	1	1	1	102.111	1	1	1	1	1	1	1	1	1	1	1	1	1	1	1	1	147.57
Fat4	1	1	1	1	1	1	1	1	1	1	1	1	58.4952	1	1	1	1	1	1	1	1
Fbln2	1	1	1	1	1	1	1	1	1	1	1	1	142.602	1	1	1	1	1	215.593	1	1
Fbln5	1	1	1	1	1	1	87.6292	1	1	1	1	1	1	1	1	1	1	1	198.358	1	1
Fbn1	1	1	1	1	1	1	51.2658	1	1	1	1	1	64.5988	1	1	1	1	1	1	1	1
Fbrsl1	1	1	1	1	1	1	1	1	1	34.191	1	1	1	1	1	1	1	1	1	1	1
Fbxl15	1	1	1	1	1	1	1	1	1	1	1	1	1	1	1	1	1	49.4551	1	1	1
Fbxo18	1	1	1	1	1	1	48.0718	1	1	1	1	1	1	1	1	1	1	1	1	1	1
Fbxo25	1	1	1	1	1	1	1	1	1	1	1	1	1	1	1	66.9252	1	1	1	1	1
Fbxo5	1	1	1	1	1	161.617	1	1	1	1	1	1	1	1	1	1	1	75.5809	1	1	1
Fbxw17	1	1	1	1	1	1	1	1	1	35.6185	1	1	1	1	1	77.893	1	1	1	1	1
Fcer2a	1	1	1	1	1	1	1	1	1	1	1	1	1	1	1	1	1	1	1	344.262	1
Fcgr1	193.176	1	1	1	1	1	1	1	1	1	1	1	1	1	1	288.194	1	1	1	1	1
Fcgr3	373.822	1	1	1	1	1	1	1	321.049	1	1	1	1	1	1	710.412	1	1	1	1	1
Fcgr4	491.69	1	1	1	1	1	52.1278	1	101.922	1	1	1	1	1	1	470.279	1	1	1	1	1
Fcho1	1	1	1	1	1	1	1	1	1	1	1	1	1	1	1	1	1	93.3261	1	1	1
Fchsd2	1	66.2553	70.7258	1	1	57.9678	56.7053	61.8261	1	1	79.5304	64.3166	1	1	1	1	90.3116	1	1	245.187	1
Fcrl1	1	1	1	1	1	1	1	1	1	1	1	1	1	1	1	1	1	1	1	165.476	1
Fcrla	1	1	1	1	1	1	1	1	1	1	1	49.9954	1	1	230.013	1	1	1	1	304.23	1
Fdft1	1	1	1	1	251.385	1	1	1	1	1	1	1	1	53.2683	55.4876	1	1	1	1	1	1
Fech	1	1	1	1	62.2262	1	49.0541	1	1	1	1	1	49.4633	68.3243	1	1	1	1	36.3871	1	1
Fem1c	1	1	1	1	1	71.8611	1	1	1	1	1	1	1	1	1	1	1	1	1	1	1
Fen1	1	1	1	1	1	95.8028	1	1	1	1	1	1	1	1	1	1	1	65.6575	1	1	1
Fendrr	1	1	1	1	1	1	72.6652	1	1	1	1	1	1	1	1	1	1	1	1	1	1
Fer	1	1	1	1	1	1	1	1	1	1	1	1	1	1	1	1	1	1	97.3761	1	1
Fermt1	1	1	1	1	136.403	1	1	1	1	1	1	1	1	1	1	1	1	1	1	1	1
Fermt2	1	332.406	313.237	1	123.836	343.652	800.423	376.94	1	317.805	308.4	1	369.046	93.0989	1	1	322.164	1	405.338	1	1
Fes	104.539	1	1	1	1	1	1	1	125.133	1	1	59.9387	1	1	142.069	94.8688	1	1	1	1	1
Ffar4	1	1	1	1	1	1	1	1	1	1	1	40.1918	1	1	1	1	1	1	1	1	1
Fgd2	119.149	1	1	1	1	1	1	1	67.1065	1	1	224.635	1	1	67.2288	37.9251	1	1	1	100.412	1
Fgd3	1	1	1	1	1	1	1	1	1	1	1	1	1	1	1	62.795	1	1	1	1	1
Fgd4	73.4309	1	1	1	1	1	1	1	1	1	1	1	1	1	1	1	1	1	1	1	1
Fgd5	1	109.318	101.681	1	1	45.3336	59.7782	102.009	1	97.6886	133.906	1	112.34	1	1	1	129.197	1	65.4213	1	1
Fgd6	1	1	56.5276	1	1	1	1	67.2397	1	1	1	1	1	1	1	1	61.289	1	1	1	1
Fgfr1	1	1	1	1	83.7729	1	1	1	1	1	1	1	1	1	1	1	1	1	1	1	1
Fgfr1op	1	1	1	1	1	42.9035	1	1	1	1	1	1	1	1	62.0463	1	1	1	1	1	1
Fgfr2	1	1	1	1	63.1795	1	266.314	1	1	1	1	1	1	1	1	1	1	1	1	1	1
Fgfr3	1	1	1	1	269.797	1	1	1	1	1	1	1	1	1	1	1	1	1	1	1	1
Fggy	1	1	1	1	1	1	1	1	1	1	1	1	1	61.2354	1	1	1	1	1	1	1
Fgl2	92.5905	1	1	259.186	1	1	1	1	80.8789	1	1	178.905	1	1	1	263.248	1	118.796	56.8774	1	405.762
Fgr	71.4592	1	1	1	1	1	1	1	163.543	1	1	1	1	1	187.907	64.655	1	1	1	1	73.3812
Fhl1	1	1	1	1	1	1	145.26	1	1	1	1	1	1	1	1	1	1	1	35.1264	1	1
Fhl3	1	1	60.1829	1	1	1	1	1	1	1	1	1	1	1	1	57.4665	1	1	1	1	1
Fhod1	96.6085	1	1	1	1	1	77.0636	1	1	68.004	1	1	1	1	1	1	59.82	1	1	1	1
Fignl1	1	1	1	1	1	1	1	1	1	1	1	1	1	1	1	1	1	93.4407	1	1	1
Filip1l	166.98	1	1	1	99.5399	1	57.6917	1	97.475	1	1	37.8288	63.3145	1	47.8219	100.191	1	1	120.517	169.872	1
Fitm1	1	1	1	1	1	1	1	1	1	1	1	1	1	113.943	1	1	1	1	1	1	1
Fiz1	1	1	1	1	1	1	1	1	1	1	1	1	1	1	1	58.0208	1	1	1	1	1
Fkbp15	75.6531	1	1	1	1	1	1	1	48.6218	51.9561	1	1	1	1	45.3163	1	58.1941	1	1	1	1
Flnb	1	142.139	144.826	1	56.3388	109.346	71.7772	115.321	1	118.472	172.004	1	194.05	1	1	1	163.938	1	105.017	1	1
Flrt2	1	1	1	1	1	1	1	1	1	1	1	1	126.485	1	1	1	1	1	63.8228	1	1
Flt1	1	426.213	415.647	1	1	314.969	258.573	528.763	60.0576	385.175	525.371	1	460.391	1	1	1	515.498	1	706.573	1	1
Flt3	1	1	1	1	1	1	1	1	1	1	1	139.296	1	1	110.338	1	1	1	1	1	1
Flt3l	1	1	1	77.5024	1	1	1	1	1	1	1	1	1	1	1	1	1	35.1221	1	1	1
Flt4	1	346.947	375.578	1	1	211.909	173.844	378.093	1	306.735	405.613	26.4894	129.506	1	1	1	480.387	1	174.555	1	1
Flywch1	1	156.129	123.384	1	1	80.117	78.5004	118.735	1	131.897	161.074	1	100.761	1	1	1	130.81	1	70.4063	1	1
Fmnl1	1	1	1	96.5865	1	1	1	1	150.027	1	1	59.5017	1	1	82.4177	47.4344	1	138.148	1	57.6251	75.7993
Fmo1	1	56.9677	63.4189	1	1	56.3683	1	99.0575	1	94.1936	1	1	1	41.3516	1	1	70.3127	1	314.402	1	1
Fmo2	1	1	1	1	157.137	1	1	1	1	1	1	1	1	1	1	1	1	1	250.222	1	1
Fmo5	1	1	1	1	1	1	47.5506	1	1	1	68.9784	1	55.8068	321.264	1	1	49.2329	1	66.9895	1	64.4103
Fn1	1	1	1	1	169.932	56.3593	264.532	1	239.604	1	66.5044	1	1	97.9105	1	35.724	1	1	1	1	1
Fn3krp	1	1	1	1	1	1	1	1	1	1	1	1	1	1	1	66.9252	1	1	1	1	1
Fnbp1l	1	67.7796	67.9023	1	60.3593	112.792	1	70.8915	1	57.5151	91.1821	1	56.8435	1	1	1	70.0812	1	1	1	1
Fndc3a	79.2815	1	1	1	1	86.7727	60.1282	1	1	1	1	1	67.9664	1	82.2082	1	60.199	1	43.3691	1	1
Fnip1	1	1	1	1	1	45.5246	1	1	1	59.5479	1	1	1	1	1	52.5204	59.2249	1	1	1	1
Folr2	129.662	1	1	1	1	1	1	1	1	1	1	1	1	1	1	1	1	1	1	1	1
Folr4	1	1	1	73.2464	1	1	1	1	1	1	1	1	1	1	1	1	1	54.9911	1	1	1
Fopnl	1	1	1	1	1	73.0749	1	1	1	1	1	1	1	1	1	1	1	38.3254	37.151	1	74.77
Fos	146.005	1	1	1	319.949	1	91.9564	1	176.583	1	1	245.786	1	1	1	176.461	1	1	1	98.45	1
Fosl2	88.8385	1	1	1	1	1	1	1	1	1	1	1	1	1	1	1	56.4617	1	1	1	1
Foxa2	1	1	1	1	79.6984	1	1	1	1	1	1	1	1	1	1	1	1	1	1	1	1
Foxf1	1	1	1	1	1	1	76.2083	1	1	1	1	1	1	1	1	1	1	1	1	1	1
Foxj2	65.4285	1	1	1	1	39.7005	41.041	1	1	1	1	1	1	1	1	1	1	1	1	1	1
Foxk2	1	1	1	1	1	1	1	1	1	1	1	1	1	1	1	1	1	1	56.3737	1	1
Foxm1	1	1	1	1	1	130.54	1	1	1	1	1	1	1	1	1	1	1	45.1446	1	1	1
Foxo3	1	1	1	57.9031	47.7902	1	1	1	1	1	1	1	1	1	1	1	1	44.5118	1	1	53.2141
Foxs1	1	1	1	1	1	1	43.943	1	1	1	1	1	1	1	1	1	1	1	1	1	1
Fpgs	1	1	1	1	1	1	1	1	1	1	1	1	1	116.166	1	1	1	1	1	1	1
Fpr1	145.143	1	1	1	1	1	1	1	1	1	1	1	1	1	1	1	1	1	1	1	1
Fpr2	101.854	1	1	1	1	1	1	1	1	1	1	1	1	1	1	1	1	1	1	1	1
Frmd8	1	1	1	85.518	1	1	1	1	1	1	1	1	1	1	1	1	1	129.564	1	1	94.2271
Frrs1	1	1	1	1	56.8906	1	1	1	1	53.1354	1	1	1	1	1	56.7003	1	1	1	1	1
Fryl	1	1	1	1	1	68.1056	39.3684	63.1598	1	44.5306	88.9391	1	73.4313	1	52.238	1	63.7607	56.8913	1	1	67.5186
Frzb	1	1	1	1	1	1	54.835	1	1	1	1	1	1	1	1	1	1	1	1	1	1
Fscn1	1	119.655	143.18	1	1	89.3732	68.4803	149.703	193.393	102.17	114.895	1	55.3984	1	1	1	139.91	1	113.455	1	1
Fstl1	1	1	1	1	1	1	130.818	1	1	1	1	1	1	1	1	1	1	1	189.089	1	1
Ftcd	1	1	1	1	1	1	1	1	1	1	1	1	1	199.739	1	1	1	1	1	1	1
Fto	1	1	1	1	45.3228	53.273	52.1919	1	1	1	1	1	1	1	53.6974	1	52.4374	1	1	1	1
Ftx	1	1	1	1	1	1	1	1	1	1	1	1	1	1	55.2218	1	1	1	1	1	1
Fuca2	64.4772	1	1	1	48.7906	1	1	1	1	1	1	55.5981	1	1	100.168	139.836	1	1	1	1	1
Furin	1	1	59.1952	66.0892	51.0084	1	54.5616	1	1	66.1271	1	1	44.758	1	1	48.8445	1	1	1	1	69.4691
Fut11	1	62.5352	64.5488	1	1	1	37.9124	70.9779	1	41.8193	1	1	1	1	1	1	1	1	1	1	1
Fut8	1	1	1	1	1	1	44.4857	1	1	1	1	1	1	1	1	1	1	1	1	1	1
Fxr2	1	1	1	1	42.2491	46.7854	1	1	1	1	1	1	1	1	1	1	1	46.0143	96.8405	1	1
Fxyd3	1	1	1	1	394.039	1	1	1	1	1	1	1	1	1	1	1	1	1	1	1	1
Fxyd6	1	1	1	1	1	1	1	1	1	1	1	1	1	1	1	1	1	1	228.734	1	1
Fyb	376.636	1	1	335.378	1	1	48.4271	1	327.183	1	1	64.5706	1	1	560.958	776.37	1	219.181	1	1	221.25
Fyco1	1	1	1	1	1	1	1	1	1	67.143	1	1	1	1	1	1	1	1	1	1	1
Fyttd1	1	1	1	1	1	1	1	1	1	79.0737	1	1	1	1	1	1	52.1546	1	79.5278	1	1
Fzd4	1	70.0915	108.512	1	1	52.8741	56.7416	102.185	1	81.2398	96.9343	1	79.0489	1	1	1	121.837	1	46.0757	1	1
Fzd6	1	1	1	1	1	1	1	1	1	1	1	1	1	1	1	1	1	1	45.2401	1	1
Fzr1	1	1	1	1	1	90.7622	1	1	1	1	1	1	1	1	1	1	1	80.4455	60.5876	1	1
G0s2	1	1	1	1	88.5689	67.6131	555.626	1	1	1	1	1	1	175.048	1	1	1	1	1	1	67.5536
G2e3	1	1	1	1	1	119.561	1	1	1	1	1	1	1	1	1	1	1	1	1	1	1
G6pc	1	1	1	1	1	1	1	1	1	43.5441	1	1	1	410.308	1	1	1	1	1	1	1
G6pc3	1	1	1	1	73.947	1	1	1	1	1	1	1	1	1	1	1	1	1	1	1	1
G6pdx	60.6373	1	1	1	1	1	1	1	53.1279	1	1	1	1	1	1	1	1	45.6587	1	1	1
Gabpb1	1	1	1	1	1	1	1	1	1	1	1	1	1	1	1	1	1	70.9356	1	1	50.4716
Gadd45b	1	1	1	1	67.0927	1	1	1	71.9745	1	1	1	1	1	1	1	1	1	1	1	1
Gak	62.8578	1	1	1	1	48.6405	47.1704	1	1	1	1	1	1	1	1	1	51.1356	1	1	1	1
Gale	1	1	1	1	1	45.1244	1	1	1	1	1	1	1	1	47.0083	1	1	1	1	1	1
Galk1	1	58.3939	1	1	111.25	59.8227	55.0528	1	1	1	1	31.4491	95.6491	1	127.424	1	1	50.4765	107.637	1	1
Galk2	1	1	1	1	42.6482	1	1	1	1	1	1	1	1	1	1	78.6101	1	1	1	1	1
Galm	1	1	1	1	51.3077	1	1	1	1	1	1	1	1	84.254	1	1	1	1	1	1	1
Galnt15	1	1	1	1	1	1	1	1	1	1	1	1	56.8074	1	1	1	1	1	1	1	1
Galnt18	1	72.8711	69.8693	1	1	59.0588	1	84.2104	1	1	1	1	66.8198	1	1	1	60.7261	1	1	1	1
Gapt	1	1	1	1	1	1	1	1	1	1	1	1	1	1	82.2719	1	1	1	1	1	1
Gas2l1	1	66.3829	68.4453	1	1	1	52.5592	66.6043	1	150.196	1	1	74.1391	1	1	1	89.6668	1	61.9906	1	1
Gas2l3	1	1	1	1	1	133.621	1	1	1	1	1	1	1	1	1	1	1	1	1	1	1
Gas7	1	52.6527	75.7346	1	1	49.2121	1	66.8739	38.2612	1	1	1	1	1	122.383	1	69.3193	1	1	1	102.343
Gata2	1	1	1	1	1	1	1	1	1	1	1	1	1	1	1	1	1	1	97.4693	1	1
Gata3	1	1	1	87.0673	1	1	1	1	1	1	1	1	1	1	1	1	1	67.2731	1	1	63.8649
Gata4	1	151.118	212.335	1	1	68.7082	115.663	161.209	1	168.33	177.378	1	134.269	1	1	1	190.686	1	183.974	1	1
Gata6	1	1	1	1	107.606	1	1	1	1	1	1	1	1	1	1	1	1	1	1	1	1
Gatc	1	1	1	1	1	1	1	1	1	1	1	1	1	1	1	77.2622	1	1	1	1	1
Gba	62.1228	1	1	1	1	1	1	1	1	1	1	29.9235	1	1	1	1	1	1	1	1	61.8002
Gbas	1	55.3182	1	1	75.4237	1	41.7005	1	1	59.3101	1	1	1	1	1	1	52.4368	1	55.3412	1	1
Gbf1	1	1	1	1	1	1	1	1	1	1	1	1	1	1	1	1	51.8086	37.4603	1	1	1
Gbp2	1	1	1	1	1	49.7875	42.9854	1	76.0329	176.418	1	1	69.0743	1	1	39.9156	1	41.561	104.501	1	1
Gbp3	73.2287	1	1	1	1	112.949	50.8035	1	1	87.8275	1	1	1	1	1	40.9697	1	1	41.7089	1	1
Gbp4	1	1	1	77.6908	1	1	37.8407	1	1	143.234	1	1	113.078	1	1	1	1	51.2819	171.975	1	83.7655
Gbp5	241.062	1	1	1	1	1	1	1	1	1	1	1	1	1	1	1	1	1	1	1	1
Gbp8	90.5132	1	1	1	1	1	1	1	1	1	1	1	1	1	1	1	1	1	1	1	1
Gbp9	1	1	1	1	1	1	1	1	1	78.4005	1	1	1	1	1	1	1	1	1	1	1
Gcat	1	1	1	1	1	1	1	1	1	1	1	33.0438	1	117.796	1	1	1	1	1	1	1
Gcgr	1	1	1	1	1	1	62.303	1	1	1	1	1	1	95.6445	1	1	1	1	1	1	1
Gclc	1	1	1	1	54.7293	121.363	40.7424	62.6425	1	1	1	1	1	119.006	1	1	51.6535	1	63.1248	1	1
Gcn1l1	1	1	1	1	47.548	1	42.9143	56.2535	1	54.8659	1	1	1	1	1	1	1	1	1	1	1
Gcsam	1	1	1	1	1	1	1	1	1	1	1	122.118	1	1	1	1	1	1	1	1	1
Gda	1	1	1	1	1	1	1	1	50.4138	1	1	1	1	1	1	1	1	1	1	1	1
Gdf10	1	1	1	1	1	1	169.138	1	1	1	1	1	1	1	1	1	1	1	1	1	1
Gdf2	1	1	1	1	1	1	319.457	1	1	1	1	1	1	1	1	1	1	1	1	1	1
Gdpd3	1	1	1	1	1	1	1	1	52.8931	1	1	1	1	1	1	1	1	1	1	1	1
Gem	1	1	1	1	1	1	116.001	1	1	1	1	1	1	1	1	1	1	1	1	1	205.129
Gfpt1	58.5688	1	1	1	1	1	1	1	59.1105	1	1	1	1	1	1	1	1	1	62.0327	1	1
Gfpt2	1	1	1	1	1	1	1	1	1	1	1	1	1	1	1	1	1	1	67.6186	1	1
Gga2	1	1	1	1	1	1	1	1	1	1	1	1	1	1	1	1	1	1	1	111.087	1
Ggct	1	1	1	1	95.5576	1	1	1	1	1	1	1	1	1	1	1	1	26.7404	1	1	1
Ggcx	1	1	1	1	1	1	1	1	1	1	1	1	1	1	1	1	1	1	51.5939	1	1
Ggt5	1	1	1	1	1	1	67.3334	1	1	1	1	1	1	1	1	1	1	1	1	1	1
Ggta1	1	1	1	1	1	45.7133	1	1	1	1	1	1	70.5689	1	1	1	1	1	1	1	1
Ghr	1	1	1	1	1	1	52.307	1	1	1	1	1	64.5384	333.152	1	1	1	1	85.3494	1	1
Gid8	1	1	1	1	1	60.1381	1	1	1	55.1434	1	39.5354	1	1	41.962	1	1	71.5601	1	1	1
Gigyf1	1	1	67.5324	1	1	49.1882	61.1336	1	1	1	1	1	44.7364	1	1	1	57.4427	1	1	1	1
Gigyf2	1	1	1	1	48.1039	1	1	1	1	1	1	1	1	1	1	1	1	68.0658	1	1	1
Gimap3	1	1	1	731.968	1	1	1	1	1	1	1	1	1	1	1	62.3905	1	240.991	1	211.069	481.686
Gimap7	1	1	1	399.587	1	1	1	1	1	1	1	1	1	1	1	1	1	379.294	1	145.053	374.453
Gins2	1	1	1	1	1	76.5926	1	1	1	1	1	35.3658	1	1	1	1	1	114.928	1	1	1
Git1	1	1	1	1	1	76.6478	1	1	1	1	1	1	63.3533	1	1	1	61.4006	30.6586	80.9279	1	1
Gja1	1	53.3455	86.4542	1	50.148	1	55.9755	79.556	1	1	1	1	1	1	1	1	65.5588	1	102.905	1	1
Gja4	1	157.286	161.138	1	1	149.326	94.942	174.525	1	121.844	153.37	1	519.662	1	1	1	153.904	1	146.153	1	1
Gja5	1	1	1	1	1	1	1	1	1	1	1	1	106.678	1	1	1	1	1	1	1	1
Gjb2	1	1	1	1	1	1	1	1	1	1	1	1	1	149.845	1	1	1	1	1	1	1
Glb1	58.8731	1	1	1	1	1	1	1	1	1	1	1	1	1	1	57.3428	1	1	1	1	1
Glrx	1	1	1	107.529	1	1	1	1	85.937	1	1	170.182	1	1	1	49.0093	1	156.62	1	1	1
Gls2	1	1	1	1	1	1	1	1	1	1	1	1	1	87.2365	1	1	1	1	1	1	1
Gltpd2	1	1	1	1	1	1	1	1	1	1	1	1	1	81.8912	1	1	1	1	1	1	1
Gm10053	1	1	1	1	1	65.6277	1	1	46.3374	68.1252	1	56.6023	1	68.8284	1	1	1	48.9113	1	1	1
Gm10282	1	1	1	1	1	99.093	1	1	1	1	1	1	1	1	1	1	1	102.233	1	1	1
Gm10320	1	1	1	1	1	1	1	1	1	56.7632	1	25.1297	1	1	61.5184	1	1	28.2303	1	1	1
Gm10605	1	97.6764	106.315	1	1	53.6063	47.1852	111.675	1	78.9588	87.6545	1	1	1	1	1	100.279	1	82.1803	1	1
Gm11707	1	57.1648	73.4729	1	1	1	1	71.5895	1	76.6889	1	1	1	1	1	1	85.1005	1	48.3256	1	1
Gm11713	1	1	1	58.2807	1	1	1	1	1	1	1	1	1	1	1	1	1	1	1	1	90.2443
Gm12166	1	69.0652	68.9602	1	1	1	1	54.9485	1	99.395	1	1	1	1	1	87.7914	1	1	1	1	1
Gm12216	1	1	1	57.8407	1	1	47.7746	1	1	1	1	1	1	1	1	1	1	1	1	1	119.998
Gm12253	1	1	1	1	1	1	1	1	1	1	1	1	1	1	81.5638	1	1	1	1	1	1
Gm12840	1	1	170.236	224.986	1	90.9338	93.4508	1	1	147.658	118.8	1	202.056	1	1	1	84.0262	1	225.011	1	1
Gm12942	1	1	1	1	55.1315	1	1	1	1	1	1	1	1	1	1	1	1	1	64.899	1	1
Gm13157	1	1	1	1	1	1	1	1	1	1	1	1	1	1	1	62.7493	1	1	1	1	1
Gm13431	1	1	1	1	1	1	1	1	1	1	1	1	1	1	1	1	1	1	59.7473	1	1
Gm13889	1	74.8453	85.8804	1	1	224.919	219.819	142.601	1	124.022	71.173	1	248.558	1	1	1	97.0087	1	170.425	1	1
Gm14161	1	1	1	1	1	1	1	1	1	1	1	1	1	1	76.2284	1	1	1	1	1	1
Gm14226	1	76.0627	1	1	1	1	1	1	1	75.0111	1	1	100.274	1	1	1	1	1	1	1	1
Gm14698	1	1	1	1	1	44.7726	1	1	1	1	1	28.3868	1	1	1	1	1	81.6948	1	1	1
Gm14964	1	1	1	1	1	1	91.7284	1	1	1	1	1	1	1	80.3848	1	1	1	1	1	1
Gm15675	1	67.9255	81.088	1	1	1	1	74.1595	1	54.9464	90.4908	1	1	1	1	1	76.6703	1	1	1	1
Gm15987	1	1	1	1	1	1	1	1	46.9193	1	1	1	1	1	1	1	1	1	1	78.2498	1
Gm16152	1	1	1	1	1	1	1	1	1	1	1	1	1	1	1	1	1	1	1	95.0956	1
Gm17501	1	1	1	1	1	1	53.5709	1	1	1	1	1	1	1	1	1	1	1	1	1	1
Gm19585	1	1	1	155.43	1	1	1	1	1	1	1	1	1	1	1	1	1	122.964	1	1	139.239
Gm20069	1	1	1	56.0809	1	1	1	1	1	1	1	1	1	1	1	1	1	44.4459	1	1	1
Gm20748	1	164.731	142.471	1	1	178.907	96.398	158.617	1	149.853	143.128	1	190.971	1	1	1	171.51	1	196.059	1	1
Gm21092	1	1	1	1	1	1	43.3705	1	1	1	1	1	1	1	39.5061	85.9212	1	1	1	55.7551	1
Gm21975	1	1	1	1	1	1	1	1	1	1	1	29.7553	1	1	1	96.201	1	1	1	1	1
Gm26522	1	1	1	1	1	1	1	1	1	1	1	1	1	1	1	97.5456	1	1	1	1	1
Gm26699	1	1	1	1	1	1	1	1	1	1	1	1	1	1	35.5757	86.5268	1	43.5799	1	131.723	89.2425
Gm26740	65.7534	1	1	184.195	1	1	1	1	110.606	1	1	52.1878	1	1	88.2993	86.0102	1	78.8964	1	215.564	80.6852
Gm26759	1	1	1	1	1	1	1	1	1	1	1	1	1	1	53.1782	1	1	1	1	1	1
Gm3336	1	1	1	1	1	1	1	1	1	1	1	35.9454	1	1	1	1	1	1	1	1	1
Gm4788	1	1	1	1	1	1	1	1	1	1	1	1	1	121.14	1	1	1	1	1	1	1
Gm4950	1	53.9777	1	1	1	27.2622	1	1	1	60.0809	1	1	50.6099	1	57.9461	1	1	57.8769	1	1	74.4944
Gm4955	1	1	1	131.342	1	1	1	1	1	276.213	1	1	1	1	1	1	1	1	1	1	99.0957
Gm4980	1	352.165	373.176	1	1	161.244	198.708	405.828	1	402.609	384.986	1	199.265	1	1	1	443.019	1	229.392	1	1
Gm5150	67.2468	1	1	1	1	1	1	1	1	1	1	1	1	1	1	1	1	1	1	1	1
Gm5424	1	1	1	1	1	1	1	1	1	1	1	1	1	515.259	1	1	1	1	1	1	1
Gm6377	1	1	1	1	1	1	1	1	1	1	1	59.2335	1	1	1	1	1	1	1	1	1
Gm6484	1	1	1	1	1	1	1	1	1	1	1	1	1	129.518	1	1	1	1	1	1	1
Gm7676	1	1	1	1	1	1	1	1	1	36.3512	1	1	1	1	1	1	1	1	1	1	1
Gm8369	1	1	1	114.574	1	1	1	1	1	1	1	1	1	1	1	1	1	54.058	1	298.808	1
Gm8883	1	1	1	1	1	1	1	1	1	1	1	1	1	64.5016	1	1	1	1	1	1	1
Gm9530	1	1	1	1	1	1	1	1	1	1	1	46.3221	1	1	1	1	1	1	1	1	1
Gm9733	1	1	1	1	1	1	1	1	76.3035	1	1	1	1	1	1	1	1	1	1	1	1
Gm9844	1	1	1	1034.11	144.61	137.416	165.284	1	416.062	78.4667	1	474.888	102.946	1	214.073	116.099	1	590.701	126.712	480.901	914.094
Gmcl1	1	1	1	1	39.3204	69.1618	1	1	1	1	1	1	1	1	1	1	1	1	1	1	1
Gmip	1	1	1	1	1	1	1	1	49.7758	1	1	1	1	1	1	61.0258	1	1	1	1	58.861
Gmnn	68.1148	1	1	1	1	241.651	1	1	1	1	1	58.9756	1	1	1	59.663	1	253.162	1	1	1
Gmppa	1	1	1	1	1	1	1	1	1	1	1	1	1	1	60.9426	1	1	1	33.119	1	1
Gmppb	1	1	1	1	1	1	1	1	1	1	1	1	1	1	1	1	1	1	56.4443	1	1
Gmpr	1	105.615	107.793	1	1	35.2987	46.1279	138.709	1	72.059	107.77	1	63.9192	1	1	1	100.227	1	1	1	1
Gmpr2	1	1	1	1	1	1	1	1	1	1	1	41.5096	1	1	1	1	1	1	1	1	1
Gna15	1	1	1	44.2388	1	1	1	1	1	1	1	62.7093	1	1	117.831	1	1	73.219	1	1	1
Gnb4	1	63.0297	1	1	1	97.6139	69.4129	64.2255	1	46.6439	1	1	1	1	1	1	73.6152	1	1	1	1
Gne	1	1	1	1	1	1	1	1	1	1	1	1	1	1	72.2423	1	1	1	1	1	1
Gng10	1	1	1	1	1	1	1	1	1	1	1	40.2696	1	1	59.1063	1	1	1	1	1	1
Gnl3	1	1	1	1	42.4477	57.9524	1	1	1	1	1	57.609	1	1	49.2848	1	1	1	1	1	1
Gnptg	1	1	1	60.7104	1	1	1	1	1	1	1	1	1	1	1	48.6654	1	1	1	1	69.8229
Golga3	1	52.5746	1	1	1	1	43.7762	1	1	1	66.1043	1	1	1	1	1	55.4781	1	1	1	1
Golim4	1	1	1	1	1	50.1357	52.7599	1	1	58.3119	1	1	1	1	1	1	1	1	116.568	1	1
Got1	71.9413	59.583	1	1	1	1	39.9854	1	1	73.9238	67.642	30.882	1	175.979	1	1	1	57.1833	1	1	1
Gp49a	65.2014	1	1	1	1	1	1	1	1	1	1	1	1	1	1	89.092	1	1	1	1	93.2358
Gpaa1	1	1	1	1	48.8315	1	1	1	1	85.7778	1	1	1	1	1	49.0746	1	70.0245	113.268	1	1
Gpank1	1	1	1	1	1	1	1	1	1	1	1	40.8544	1	1	57.5077	1	1	39.1454	1	1	70.9461
Gpat2	1	1	1	1	1	1	147.18	1	1	1	1	1	1	1	1	1	1	1	1	1	1
Gpatch8	1	49.2697	1	1	44.6222	1	1	1	1	1	1	1	1	1	1	59.9428	1	30.0306	1	1	1
Gpc4	1	1	1	1	1	1	185.145	1	1	1	1	1	1	1	1	1	1	1	1	1	1
Gpc6	1	1	1	1	1	1	46.8942	1	1	1	1	1	1	1	1	1	1	1	1	1	1
Gpcpd1	56.0568	1	1	1	1	1	1	1	59.7209	1	1	1	1	1	106.409	1	1	1	1	142.63	1
Gpd1	1	1	1	1	1	1	1	1	1	1	1	1	1	108.496	1	1	1	1	1	1	1
Gpd1l	1	1	1	1	1	1	1	1	1	1	1	1	1	1	1	1	1	1	1	96.2109	1
Gpd2	1	1	1	1	1	1	1	1	1	1	1	31.5373	1	1	1	1	1	1	1	1	1
Gpm6a	1	1	1	1	78.6698	1	1	1	1	1	1	1	1	1	1	1	1	1	383.612	1	1
Gpm6b	1	1	1	1	48.1042	1	1	1	1	1	1	1	1	1	62.8463	1	1	1	1	1	1
Gpn1	1	1	1	1	1	1	1	1	1	31.9768	1	1	1	1	1	1	1	1	1	1	1
Gpn3	1	1	1	1	1	1	1	1	1	1	1	1	1	1	46.592	1	1	1	1	1	1
Gpr116	101.105	652.734	676.224	61.1223	1	320.407	341.953	605.903	85.6532	554.657	839.698	1	441.821	75.7066	1	73.2132	889.848	1	327.48	1	1
Gpr124	1	63.7938	64.5047	1	1	38.6624	77.0101	1	1	52.8507	84.7508	1	1	1	1	1	82.1661	1	1	1	1
Gpr125	1	1	1	1	1	1	63.3481	1	1	1	1	1	1	1	1	1	1	1	1	1	1
Gpr126	1	1	1	1	1	1	1	1	1	1	1	1	304.545	1	1	1	1	1	1	1	1
Gpr132	1	1	1	77.3859	1	1	1	1	48.673	1	1	59.2695	1	1	48.3086	1	1	89.6157	1	1	1
Gpr137b	1	1	1	1	1	1	1	1	1	1	1	1	60.8053	1	112.865	1	1	1	1	1	1
Gpr141	1	1	1	1	1	1	1	1	156.901	1	1	1	1	1	1	1	1	1	1	1	1
Gpr155	1	66.299	60.3323	1	1	1	1	58.7891	1	1	81.3253	1	1	1	1	1	104.783	1	1	1	1
Gpr171	1	1	1	73.7387	1	1	1	1	1	1	1	64.6498	1	1	113.823	1	1	48.0391	1	66.6688	124.635
Gpr18	1	1	1	1	1	1	1	1	1	1	1	1	1	1	1	1	1	1	1	87.4987	1
Gpr180	1	1	1	1	1	50.8869	1	1	1	52.0863	1	1	1	1	1	1	1	1	39.7184	1	1
Gpr183	1	1	1	1	1	1	1	1	67.9701	1	1	1	1	1	1	1	1	1	1	99.4313	1
Gpr56	1	1	1	1	68.3253	1	1	1	1	1	1	1	1	1	1	1	1	1	1	1	1
Gpr65	180.567	1	1	65.959	1	1	1	1	1	1	1	35.4474	1	1	1	336.497	1	30.3527	1	1	138.587
Gpr97	1	132.744	137.838	1	1	111.717	65.8129	160.753	1	141.583	122.747	1	61.2758	1	1	1	145.251	1	58.0843	1	1
Gpt	1	1	1	1	1	1	1	1	1	1	1	1	1	91.941	1	1	1	1	1	1	1
Gpt2	1	1	1	1	90.4239	1	1	1	1	1	1	1	1	78.4061	1	1	1	1	1	1	1
Gpx3	74.9672	1	1	1	1	1	1	1	1	1	1	1	1	1	1	1	1	1	1	1	1
Gpx7	1	1	1	1	1	78.555	1	1	1	1	1	1	1	1	1	1	1	1	59.7582	1	1
Gpx8	1	1	1	1	1	72.5484	81.8401	1	1	1	1	1	1	1	1	1	1	1	126.947	1	1
Gramd1a	1	1	1	116.013	1	1	1	1	1	55.8539	1	1	1	1	34.7572	1	1	66.9015	1	1	114.248
Gramd3	1	1	1	138.565	1	1	1	1	1	1	1	47.5459	1	1	1	1	1	60.633	1	89.0875	1
Grasp	1	60.0882	65.7076	1	1	1	1	70.7484	1	1	1	1	51.4199	1	1	1	59.4586	1	91.0689	1	1
Grb10	1	1	1	1	1	1	34.7652	1	1	1	1	1	1	1	1	1	1	1	60.9096	1	1
Grb14	1	1	1	1	68.3766	1	1	1	1	1	1	1	1	1	1	1	1	1	1	1	1
Grb7	1	1	1	1	92.6532	1	1	1	1	1	1	1	1	1	1	1	1	1	1	1	1
Grk6	58.9887	1	1	60.1221	1	55.0887	1	1	62.0315	46.1433	1	1	1	1	92.2654	1	1	104.329	1	160.49	60.5991
Gse1	1	1	1	1	1	1	1	1	1	1	1	1	1	1	1	1	1	1	55.4935	1	1
Gsg2	1	1	1	1	1	1	1	1	1	1	1	1	1	1	1	1	1	50.6967	1	1	1
Gsn	1	1	1	1	40.7668	1	88.3042	1	205.326	1	1	170.988	1	1	345.527	108.138	1	1	1	1	1
Gsta4	1	1	1	1	92.1487	1	66.0016	1	1	1	1	1	1	128.744	1	1	1	1	1	1	1
Gstm5	1	1	1	1	296.561	52.516	1	1	1	1	1	1	1	1	1	1	1	1	124.823	1	1
Gstm6	1	1	1	1	51.1419	1	1	1	1	1	1	1	1	91.2441	1	1	1	1	1	1	1
Gstt1	1	1	57.308	1	471.403	38.9981	152.261	1	1	1	1	1	53.2015	346.229	40.7141	25.7615	1	34.1306	1	1	51.2135
Gstt2	1	1	1	1	87.7942	1	36.925	1	1	1	1	1	1	48.7222	1	1	1	1	1	1	1
Gt.ROSA.26Sor	1	58.8408	1	1	1	1	49.0724	71.9089	1	1	1	26.8446	57.7876	1	65.5224	1	1	1	1	1	1
Gtf2e2	1	1	1	1	1	78.8973	1	1	1	1	1	37.8114	54.6924	1	1	1	1	70.4293	1	1	1
Gtf3c1	1	1	1	1	1	70.8683	1	1	1	1	1	1	1	1	1	1	1	1	1	1	1
Gtse1	1	1	1	1	1	50.1859	1	1	1	1	1	1	1	1	1	1	1	1	1	1	1
Guca1a	90.2523	1	1	1	1	1	1	1	58.9596	1	1	1	1	1	1	47.3551	1	1	1	1	1
Gucd1	1	1	1	1	1	1	1	1	38.48	1	1	1	1	47.2949	1	1	1	1	1	1	1
Gucy1a3	1	1	1	1	1	1	189.629	1	1	1	1	1	1	1	1	1	1	1	1	1	1
Gucy1b3	1	1	1	1	1	1	208.495	1	1	1	1	1	1	1	1	1	1	1	1	1	1
Gulo	1	1	1	1	1	1	1	1	1	1	1	1	1	154.152	1	1	1	1	1	1	1
Gyg	1	1	1	1	1	1	1	1	109.754	1	1	40.3055	1	1	1	1	1	1	67.5329	1	1
Gypc	1	1	1	1	1	89.1178	43.6481	61.9037	1	76.1127	1	1	1	1	1	1	1	1	104.461	1	1
Gzma	1	1	1	1	1	1	1	1	1	1	1	1	1	1	1	1	1	1	1	1	5967.55
Gzmb	1	1	1	205.397	1	1	1	1	1	1	1	1	1	1	1	1	1	178.928	1	1	1723.24
H1fx	1	1	1	1	1	89.2261	1	1	1	1	1	1	1	1	1	1	1	1	1	1	1
H2.DMa	419.769	1	1	67.4631	1	1	64.8301	1	844.785	1	1	1019.78	1	1	505.636	1068.12	1	29.6748	1	577.08	84.5376
H2.DMb1	333.949	1	1	1	1	1	1	1	533.095	1	1	756.739	1	1	327.643	1156.17	1	1	1	119.516	1
H2.DMb2	1	1	1	1	1	1	1	1	165.155	1	1	151.705	1	1	73.3809	1	1	1	1	1047.61	1
H2.Eb1	1524.51	114.653	119.903	119.302	153.153	107.299	247.283	113.494	4888.94	140.49	139.843	6134.12	111.154	114.492	1240.17	13964.2	107.52	73.9574	26.8015	4009.64	66.1517
H2.M2	1	1	1	1	1	1	1	1	1	1	1	1	1	1	1	150.643	1	1	1	1	1
H2.Oa	1	1	1	1	1	1	1	1	190.935	1	1	264.719	1	1	192.188	1	1	1	1	417.163	1
H2.Ob	1	1	1	1	1	1	1	1	67.4354	1	1	193.449	1	1	1	1	1	1	1	466.749	1
H2afx	1	1	1	1	1	378.527	1	1	1	1	1	212.311	1	1	1	1	1	531.219	46.2083	1	1
H6pd	1	1	1	1	38.887	48.6885	96.317	1	1	1	1	1	51.3226	42.2086	1	1	1	1	1	1	1
Habp2	1	1	1	1	121.774	1	1	1	1	1	1	1	1	1	1	1	1	1	1	1	1
Habp4	1	1	1	1	1	1	1	1	1	1	1	1	1	72.0122	1	1	1	42.0033	1	1	1
Hacl1	1	1	1	1	1	1	1	1	1	1	1	1	1	284.729	1	32.54	1	1	1	53.8621	1
Haghl	1	1	1	1	52.635	1	1	1	1	1	1	1	1	1	1	1	1	1	77.4921	1	1
Hal	1	1	1	1	1	1	1	1	1	1	1	1	1	136.034	1	1	1	1	1	1	1
Hand2	1	1	1	1	1	1	241.033	1	1	1	1	1	1	1	1	1	1	1	1	1	1
Hao1	1	1	1	1	1	1	1	1	1	1	1	1	1	294.068	1	1	1	1	1	1	1
Hars2	1	1	1	1	1	1	1	1	1	1	1	1	1	1	1	1	1	1	54.4534	1	1
Haus2	1	1	1	1	1	79.2648	1	1	1	1	1	1	1	1	1	1	1	1	1	1	1
Haus4	1	1	1	1	1	75.0675	1	1	1	1	1	1	1	1	1	1	1	129.793	1	1	1
Haus8	1	1	1	1	1	57.7788	1	1	41.9329	1	1	55.1383	1	1	1	1	1	64.3922	1	1	1
Havcr1	1	1	1	1	1	1	1	1	1	1	1	1	1	1	69.8538	1	1	1	1	1	1
Havcr2	1	1	1	1	1	1	1	1	1	1	1	38.4951	1	1	1	1	1	1	1	1	1
Hbegf	1	67.9215	63.1754	1	143.327	1	1	1	1	1	1	1	54.3345	1	1	1	1	1	1	1	1
Hbp1	1	1	1	1	45.2359	1	1	1	1	1	1	1	1	1	1	59.18	1	1	1	71.1913	1
Hc	1	1	1	1	1	1	1	1	1	1	1	1	1	133.147	41.063	1	1	1	1	1	1
Hck	195.435	1	1	1	1	1	1	1	149.861	1	1	92.8632	1	1	1	203.597	1	1	1	1	1
Hcst	177.137	1	1	1005.27	1	1	1	1	75.0943	1	1	37.0164	1	1	59.2322	60.249	1	269.067	1	94.9466	1088.19
Hdac11	1	1	1	1	59.0357	1	1	1	1	1	1	1	1	1	1	1	1	1	1	1	1
Hdac3	1	1	1	1	68.8818	1	1	1	1	1	1	1	1	1	1	1	1	47.0935	1	1	1
Hdac5	1	1	1	1	66.0563	1	41.9833	1	1	66.5699	1	1	1	1	38.0899	1	1	1	1	1	1
Hdc	1	63.3344	67.6191	1	1	46.6373	1	63.3991	1	1	1	1	66.0919	1	1	1	68.4336	1	1	1	1
Hdgfrp2	1	1	1	56.8695	1	124.12	1	1	1	59.7186	1	1	1	1	50.4307	1	1	76.6306	1	1	1
Hdgfrp3	1	1	1	1	1	60.5486	1	1	1	1	1	1	1	1	1	1	1	1	1	1	1
Hdhd3	1	1	1	1	1	1	1	1	1	1	1	1	1	58.7935	1	1	1	1	1	1	1
Heatr5a	1	1	1	1	1	1	1	1	1	1	1	1	1	1	1	118.074	1	1	1	1	1
Heatr6	1	1	1	1	1	1	1	1	1	1	1	1	1	1	1	1	1	1	57.1163	1	1
Hebp2	1	1	1	1	59.3896	1	1	1	1	1	1	1	1	1	1	1	1	1	1	1	1
Hecw2	1	93.5579	102.893	1	1	66.373	41.1725	95.9723	1	61.3311	106.942	1	81.5465	1	1	1	127.073	1	63.9802	1	1
Heg1	80.7941	142.726	152.795	1	1	103.638	100.481	125.289	1	118.914	181.248	1	351.474	1	1	1	162.16	1	519.589	1	1
Hells	1	1	1	1	1	53.1063	1	1	1	1	1	1	1	1	1	1	1	93.2664	1	1	1
Helz	1	80.7712	70.955	1	1	1	58.9317	90.0347	1	78.0675	115.81	1	69.2675	1	1	50.3479	92.3079	1	1	1	1
Helz2	90.1061	1	1	1	1	49.1056	1	1	1	1	1	1	1	1	1	1	1	1	52.1121	1	1
Hepacam2	1	1	1	1	1	1	1	1	1	1	1	72.1457	1	1	1	1	1	1	1	1	1
Herc2	1	55.8209	1	1	1	65.9435	44.671	57.8074	1	1	76.3353	1	65.8817	1	1	1	66.9075	1	1	1	1
Herc4	1	1	1	1	1	1	1	1	48.1959	1	1	1	1	1	1	61.2464	1	1	1	1	1
Herc6	1	1	1	1	1	1	1	1	1	87.2183	1	1	1	1	1	1	1	1	1	1	1
Herpud2	1	1	1	1	1	1	43.9919	1	1	1	1	1	62.398	1	49.4829	56.4722	1	1	1	1	1
Hexim1	1	1	1	1	46.2851	1	62.3604	1	1	1	1	1	1	1	1	1	58.4452	1	1	1	1
Heyl	1	1	1	1	1	1	69.8263	1	1	1	1	1	1	1	1	1	1	1	1	1	1
Hgf	1	1	1	1	1	1	180.809	1	1	1	1	1	1	1	1	1	1	1	1	1	1
Hgs	1	1	1	1	48.3964	1	1	1	1	1	1	1	1	1	57.6769	1	1	1	1	1	1
Hgsnat	91.2785	1	1	1	42.8903	1	47.8559	1	1	1	1	1	1	1	1	1	1	1	37.1877	1	1
Hhip	1	1	1	1	1	1	78.5197	1	1	1	1	1	1	1	1	1	1	1	1	1	1
Hic1	1	1	1	1	1	1	42.1477	1	1	1	1	1	1	1	1	1	1	1	85.8352	1	72.8439
Hirip3	1	1	1	1	1	101.416	1	1	1	1	1	1	1	1	1	1	1	39.7667	1	1	1
Hist1h1e	1	1	1	1	1	57.4586	1	1	1	1	1	1	1	1	1	1	1	59.4162	1	1	1
Hist1h2ae	1	1	1	1	1	99.8822	1	1	1	1	1	1	1	1	1	1	1	91.6379	1	1	1
Hist1h2ap	1	1	1	1	1	3761.65	1	1	38.6678	1	1	262.946	1	1	1	1	1	2460.93	1	51.0728	1
Hist1h4i	1	1	1	1	1	1	1	1	1	1	1	1	1	1	1	1	1	77.1989	1	1	1
Hivep2	1	1	1	1	1	1	42.2218	1	1	60.1388	1	1	1	1	1	108.976	1	37.7318	1	1	1
Hivep3	1	1	1	1	1	60.548	38.4684	74.113	1	1	1	1	1	1	86.4059	1	68.167	1	1	1	1
Hjurp	1	1	1	1	1	186.783	36.6902	1	1	1	1	34.4574	1	1	1	1	1	177.748	1	1	1
Hk1	1	1	1	56.8259	1	1	1	1	1	1	1	1	53.2225	1	1	1	1	62.9601	79.3004	1	92.576
Hk2	213.286	1	1	1	1	1	1	1	87.4686	1	1	74.7851	1	1	1	82.8343	1	1	1	1	1
Hk3	153.327	1	1	1	1	1	1	1	1	1	1	1	1	1	1	1	1	1	1	1	1
Hmbox1	1	84.1868	94.5057	1	1	54.2739	66.8677	75.34	1	69.3601	106.204	1	82.9124	1	1	1	102.055	1	48.4532	1	1
Hmces	1	1	1	1	1	1	1	1	1	1	1	1	1	1	1	58.098	1	87.2816	1	1	1
Hmcn1	1	63.8544	1	1	1	1	71.4847	1	1	1	1	1	211.633	1	1	1	58.0063	1	1	1	1
Hmgcr	1	1	1	1	89.1545	1	1	1	1	1	1	32.4215	1	1	50.2429	1	1	1	1	1	1
Hmgcs1	1	52.6284	1	1	282.71	1	33.0812	1	47.1791	1	1	1	1	141.424	171.38	1	1	1	1	1	1
Hmgn2	1	1	1	151.462	113.369	628.929	1	1	50.381	46.3173	1	80.5687	1	1	137.261	1	1	757.374	49.7461	118.1	133.665
Hmgn3	1	1	1	1	1	1	50.6088	1	1	1	1	58.4704	1	1	171.589	1	1	1	1	1	1
Hmgn5	1	1	1	1	1	97.3826	1	1	1	1	1	1	1	52.7691	1	1	1	105.782	60.6929	1	1
Hmmr	1	1	1	1	1	300.305	1	1	1	1	1	1	1	1	1	1	1	133.025	1	1	1
Hmox1	1182.3	87.0726	93.6334	1	1	42.8521	135.505	70.5239	81.9356	84.6631	83.0044	49.5369	80.5409	75.3755	1	77.4946	78.8663	1	83.4224	1	1
Hn1l	1	1	1	1	62.7324	57.6174	1	1	1	1	1	71.4423	1	1	1	1	1	47.4288	1	1	1
Hnf1b	1	1	1	1	106.256	1	1	1	1	1	1	1	1	1	1	1	1	1	1	1	1
Hnf4a	1	1	1	1	1	1	1	1	1	1	1	1	1	116.466	1	1	1	1	1	1	1
Hoga1	1	1	1	1	1	1	1	1	1	1	1	1	1	82.2458	1	1	1	1	1	1	1
Homer3	1	1	1	1	1	53.2167	1	1	1	1	1	1	1	1	1	1	1	1	1	1	1
Hopx	1	1	1	375.458	1	1	1	1	70.0689	1	1	1	1	112.641	1	1	1	63.4611	1	1	372.901
Hotairm1	1	95.1399	105.383	1	1	1	86.0649	76.8079	1	85.2195	105.669	1	123.241	1	1	1	95.0671	1	78.5868	1	1
Hoxa7	1	1	1	1	1	1	1	1	1	1	1	1	1	1	58.4212	1	1	1	1	1	1
Hoxaas3	1	1	1	1	1	1	1	1	1	1	1	1	1	1	1	1	1	1	79.1805	1	1
Hoxb2	1	1	1	1	1	1	1	1	1	1	1	1	1	1	1	1	1	1	62.3312	1	1
Hoxb3os	1	1	1	1	1	1	41.756	1	1	1	1	1	1	1	1	1	1	1	1	1	1
Hoxb4	1	1	1	1	1	1	46.247	1	1	1	1	1	55.6403	1	1	1	62.5168	1	72.322	1	1
Hoxb5	1	80.1892	78.4231	1	1	43.3575	43.1912	78.598	1	84.0892	81.0691	1	1	1	1	1	75.9454	1	1	1	1
Hoxb7	1	1	1	1	1	1	1	1	1	1	1	1	1	1	1	1	1	1	57.9022	1	1
Hpgds	1	1	1	1	1	1	1	1	1	1	1	1	1	1	1	187.803	1	1	1	1	1
Hpn	1	1	1	1	346.323	1	1	1	1	1	1	1	1	149.321	1	1	1	1	1	1	1
Hps3	59.4625	1	1	1	1	1	1	1	75.7678	1	1	68.6781	1	1	1	39.1782	1	1	1	1	1
Hps4	1	1	1	1	1	1	1	1	1	1	1	27.084	1	1	1	1	1	1	1	1	1
Hrg	1	1	1	53.3086	1	1	1	1	1	1	1	1	1	533.336	58.6872	1	1	33.1831	1	1	1
Hs3st1	1	1	1	1	1	1	1	1	1	1	1	1	1	1	111.225	1	1	1	44.3782	1	1
Hs3st3b1	1	119.371	131.909	1	1	129.91	309.829	113.398	1	134.889	137.587	1	1	1	1	1	152.968	19.2773	1	1	1
Hs6st1	95.8609	1	1	1	1	1	1	1	1	1	1	1	54.9271	1	1	1	1	1	1	1	1
Hsd17b13	1	1	1	1	1	1	1	1	33.941	1	1	1	1	238.742	1	1	1	1	1	1	1
Hsd17b2	1	1	1	1	1	1	1	1	1	1	1	1	1	194.243	1	74.1666	1	1	1	1	1
Hsd3b3	1	1	1	1	1	1	1	1	1	1	1	1	1	133.395	1	1	1	1	1	1	1
Hsd3b5	1	1	1	1	1	1	1	1	1	1	1	1	1	266.769	1	1	1	1	1	1	1
Hspa12b	1	1	1	1	1	1	1	1	1	1	1	1	55.5697	1	1	1	1	1	37.6228	1	1
Hspb1	1	128.794	130.675	1	188.275	77.6473	82.8847	122.807	1	124.219	117.449	1	264.718	60.5099	1	1	93.2572	1	367.554	1	1
Hspb11	1	1	1	1	120.726	1	43.7982	1	1	1	1	1	1	1	1	1	1	1	1	1	1
Hspbp1	1	1	1	64.7088	52.7628	54.5866	1	1	1	1	1	39.3125	1	1	1	1	1	1	24.133	1	1
Hspg2	75.3325	402.384	453.437	1	66.1412	370.777	291.19	402.63	1	375.191	569.739	29.898	220.152	86.7264	1	1	551.121	1	247.709	1	1
Htra1	1	1	1	1	1	1	1	1	1	1	1	1	51.1556	1	1	1	1	1	79.9088	1	1
Htra2	1	1	1	1	1	1	1	1	57.4989	1	1	1	1	1	1	1	1	1	1	1	1
Hvcn1	1	1	1	48.2684	1	1	1	1	1	1	1	1	1	1	176.337	1	1	1	1	272.492	70.346
Hyal2	56.3798	222.183	226.455	1	74.0463	125.674	115.561	301.305	1	255.048	230.615	1	190.214	1	1	60.4208	227.694	1	305.257	1	1
Hyou1	1	1	72.9633	1	1	1	1	1	1	1	1	1	1	1	1	1	1	1	1	1	1
I830012O16Rik	1	1	1	1	1	118.87	82.154	1	1	616.354	1	1	1	1	1	1	1	1	89.5174	1	1
I830077J02Rik	1	1	1	1	1	1	1	1	56.0569	1	1	1	1	1	103.81	1	1	1	1	1	1
Ica1	1	61.8707	1	1	1	55.7048	1	60.088	1	42.7385	1	1	1	1	1	1	1	1	46.4103	1	1
Icam1	59.0942	1	107.685	56.5098	1	56.406	47.9618	1	63.816	101.188	1	38.2178	1	1	1	1	1	1	195.452	1	67.4083
Icos	1	1	1	72.896	1	1	1	1	1	1	1	1	1	1	1	1	1	79.5608	1	1	1
Icosl	1	1	1	1	1	1	1	1	1	1	1	1	1	1	1	76.6307	1	1	1	1	1
Id1	128.941	281.034	222.174	1	721.576	378.581	128.263	251.026	1	231.943	270.474	31.2823	698.409	1	1	137.33	256.489	1	272.714	1	1
Id4	1	101.251	82.6635	1	1	86.699	1	96.7771	1	78.9208	86.9963	1	1	1	1	1	89.1626	1	1	1	1
Idi1	1	1	1	1	162.604	1	1	1	53.7448	1	1	29.3936	1	114.901	116.438	1	1	30.4234	1	1	1
Ido2	1	1	1	1	1	1	1	1	1	1	1	1	1	65.1016	1	1	1	1	1	1	1
Ids	1	1	1	1	1	1	41.6664	1	1	1	1	1	1	1	1	1	1	1	76.4439	1	1
Ier3	1	1	1	1	220.333	1	43.1393	1	1	50.1225	1	1	1	1	1	1	1	1	86.5431	1	1
Iffo1	1	1	1	1	1	50.231	1	1	1	1	1	1	1	1	1	70.1777	1	1	1	1	1
Ifi205	52.001	1	1	1	1	1	1	1	1	1	1	229.308	1	1	1	1	1	1	1	1	1
Ifi27l2b	1	1	1	1	82.8496	1	1	1	1	1	1	1	1	1	1	1	1	1	1	1	1
Ifi30	615.417	1	1	1	74.8216	60.9128	85.3224	1	727.851	1	1	213.549	1	88.9578	266.785	168.437	1	67.2193	36.3409	192.234	1
Ifi44	1	56.5562	61.4562	1	1	1	35.3901	1	1	278.203	1	1	64.8789	1	1	1	68.2813	1	1	1	1
Ifih1	1	1	1	1	1	1	55.4736	1	1	104.8	1	1	1	1	1	1	1	1	1	1	1
Ifit1	1	1	1	1	1	1	53.0328	1	1	310.404	1	1	1	1	1	1	1	1	1	1	1
Ifit2	1	1	1	1	1	1	1	1	1	164.239	1	1	1	1	1	1	1	1	1	1	1
Ifit3	79.6634	84.7866	64.2346	1	1	231.065	176.717	90.7343	74.2174	953.763	101.411	1	83.637	1	1	123.12	63.3672	1	104.088	1	1
Ifitm1	70.2496	83.6585	85.2529	1	36.5643	186.088	1723.45	78.7609	555.54	1	116.77	29.067	97.2361	87.8687	1	1	100.994	50.1047	60.6281	89.2498	96.4767
Ifitm10	1	1	1	79.3621	1	1	1	52.2513	1	1	1	1	1	1	1	1	1	1	98.2331	1	176.757
Ifitm6	61.9507	1	1	1	1	1	1	1	423.969	1	1	1	1	1	1	1	1	1	1	1	1
Ifng	1	1	1	82.321	1	1	1	1	1	1	1	1	1	1	1	1	1	77.7542	1	1	66.554
Ift22	1	1	1	1	72.1367	1	1	1	1	1	1	1	1	1	1	1	1	1	1	1	1
Ift57	1	1	1	1	104.993	1	1	1	1	1	1	1	1	1	43.8545	1	1	1	1	1	1
Igf1r	1	58.5691	59.2242	1	62.7079	1	68.3543	1	1	1	75.0744	1	1	1	1	1	80.0262	1	1	1	1
Igfbp2	1	1	1	1	1	1	1	1	1	1	1	1	1	172.527	1	1	1	1	1	1	1
Igfbp3	1	1	1	1	1	1	474.449	1	1	1	1	1	1	1	1	1	1	1	1	1	1
Igfbp5	1	1	1	1	1	1	1	1	1	1	1	1	107.125	1	1	1	1	1	1	1	1
Ighd	1	1	1	1	1	1	1	1	1	1	1	1	1	1	1	1	1	1	1	802.734	1
Ighm	1	1	1	173.757	1	1	1	1	140.058	1	1	213.669	1	1	922.751	48.7866	1	72.9412	1	3520.2	142.062
Igkc	111.694	108.299	85.5352	112.96	100.261	86.8373	91.8669	621.17	88.6504	109.515	115.221	76.4771	103.389	122.256	620.4	61.0248	1557.2	7436.6	81.8795	11961.1	82.2475
Iglc2	1	1	1	1	1	1	1	1	1	1	1	1	1	1	210.532	1	1	1	1	1590.47	1
Igsf3	1	1	1	1	1	1	1	1	1	1	1	1	1	1	1	1	1	1	62.6367	1	1
Igsf6	107.38	1	1	1	1	1	1	1	169.284	1	1	1	1	1	1	96.1957	1	1	1	1	1
Igtp	1	1	1	122.176	1	1	40.9087	1	1	224.313	1	1	1	1	1	1	1	167.183	73.1683	1	1
Iigp1	71.3412	100.847	84.7221	1	107.189	164.417	156.996	96.052	1	560.565	90.6841	1	119.337	234.204	1	1	102.88	1	184.785	1	1
Ikzf1	100.703	1	1	179.355	1	1	1	1	81.7101	1	1	51.9769	1	1	179.525	93.1397	1	232.013	1	145.43	190.543
Ikzf3	1	1	1	57.5112	1	1	1	1	1	1	1	1	1	1	1	1	1	78.9973	1	95.4858	87.9021
Il10ra	99.5196	1	1	1	1	1	1	1	127.779	1	1	46.7195	1	1	64.8706	136.676	1	1	1	87.7494	1
Il15	1	1	1	1	1	1	1	1	1	1	1	1	1	1	1	1	1	1	62.7609	1	1
Il17ra	68.4206	1	1	57.3885	1	1	1	1	99.4788	1	1	1	1	1	46.9258	1	1	31.4633	1	109.446	1
Il17re	1	1	1	1	77.2262	1	1	1	1	1	1	1	1	1	1	1	1	1	1	1	1
Il18	1	1	1	1	1	1	1	1	1	1	1	32.5824	1	1	1	1	1	1	1	1	1
Il18bp	594.848	1	1	1	1	1	100.155	1	1	62.3781	1	1	59.2479	1	1	1	1	52.7654	1	1	1
Il18rap	1	1	1	1	1	1	1	1	1	1	1	1	1	1	1	1	1	1	1	1	89.168
Il1a	1	142.662	150.419	1	1	1	40.1365	112.653	1	150.806	147.856	1	118.988	1	1	1	130.914	1	1	1	1
Il1b	504.31	1	1	1	1	1	1	1	96.7665	1	1	1	1	1	1	907.001	1	1	1	1	1
Il1r1	1	1	1	1	1	1	68.3675	1	1	1	1	1	1	1	1	1	1	1	52.643	1	1
Il1rap	1	1	1	1	1	1	1	1	1	1	1	1	1	61.0043	1	1	1	1	1	1	1
Il1rn	63.9636	1	1	1	1	1	1	1	1	1	1	1	1	1	1	1	1	1	1	1	1
Il21r	1	1	1	107.508	1	1	1	1	1	1	1	1	1	1	120.707	1	1	39.1548	1	110.573	136.406
Il27ra	1	1	1	68.419	1	1	1	1	1	1	1	1	1	1	1	1	1	40.4716	72.0189	1	1
Il2rb	1	1	1	472.338	1	1	1	1	1	1	1	1	1	1	1	1	1	201.078	1	1	465.254
Il2rg	104.246	1	1	348.862	1	61.7148	1	1	123.561	1	1	1	66.9768	1	125.614	73.8351	1	201.409	23.2066	308.86	383.276
Il33	1	1	1	1	1	1	1	1	1	1	1	1	95.0671	1	1	1	1	1	112.082	1	1
Il34	1	1	1	1	1	1	74.6127	1	1	1	1	1	1	1	1	1	1	1	1	1	1
Il4	1	1	1	89.0292	1	1	1	1	1	1	1	1	1	1	1	1	1	1	1	1	1
Il4i1	1	1	1	1	1	1	1	1	1	1	1	1	1	1	1	1	1	1	1	55.3537	1
Il6ra	118.077	1	1	1	1	1	1	1	71.3492	1	1	1	1	1	1	136.12	1	1	1	1	1
Il7r	1	1	1	95.7572	1	1	1	1	1	1	1	1	1	1	84.1027	1	1	1	1	1	1
Ilf3	1	1	1	1	1	60.7169	1	1	1	1	1	1	1	1	1	1	1	47.4321	1	1	1
Ilvbl	1	1	1	1	103.975	1	1	1	1	1	1	1	1	1	35.3026	1	1	1	1	1	1
Impa2	1	1	1	1	1	1	1	1	1	1	1	42.7336	1	1	1	1	1	72.7777	1	1	1
Impact	64.4749	1	1	72.6087	1	1	48.9723	1	1	1	1	1	1	1	1	1	1	1	1	1	92.3114
Impdh1	1	1	1	1	1	1	1	1	1	48.5839	1	1	59.844	1	1	1	1	34.0844	1	1	1
Inafm1	1	1	1	1	1	1	44.1431	1	1	1	1	1	1	1	1	1	1	1	1	1	1
Inafm2	1	1	1	1	1	1	43.9084	1	1	1	1	1	1	1	1	1	1	1	1	1	1
Incenp	1	1	1	1	1	130.968	1	1	1	1	1	1	1	1	1	1	1	202.874	1	1	1
Inhba	1	1	1	1	45.9502	1	1	1	1	1	1	1	1	1	1	1	1	1	198.828	1	1
Inip	1	1	1	1	1	1	1	1	1	1	1	39.5134	1	1	1	54.9186	1	1	1	1	1
Inpp4a	1	1	1	1	1	1	1	1	1	1	1	1	1	1	87.9698	43.0114	1	1	1	1	1
Inpp4b	1	1	1	58.1969	1	1	1	1	1	1	1	1	1	1	1	1	1	47.5566	1	1	1
Inpp5a	1	163.977	150.307	1	1	142.684	135.025	147.025	1	172.335	183.376	1	118.389	1	1	1	198.898	1	100.15	1	1
Inpp5k	1	1	1	1	1	1	1	1	1	71.46	1	1	1	1	1	1	1	1	78.017	1	1
Inppl1	1	1	1	1	1	1	1	1	1	1	1	1	1	1	1	1	58.9073	1	1	1	1
Insr	1	1	1	1	1	1	1	1	1	1	1	1	210.775	1	1	1	1	1	45.2248	1	1
Ints12	1	1	1	1	1	1	1	1	1	1	1	1	1	1	1	63.4128	1	1	1	1	1
Ip6k1	1	1	1	1	43.7809	41.5299	42.9912	1	47.5076	64.65	63.9973	1	49.5185	1	1	1	64.3231	1	1	1	1
Ip6k2	1	1	1	1	82.8454	1	1	1	1	46.2339	1	1	1	1	1	1	1	1	1	1	1
Ipcef1	1	1	1	64.8936	1	1	1	1	1	1	1	1	1	1	1	1	1	37.4912	1	1	92.6719
Ipo11	1	114.81	117.932	1	1	42.4015	45.2935	116.25	1	155.847	83.8677	1	93.467	1	1	1	88.5522	1	65.5611	1	1
Ipo7	1	1	1	1	1	1	1	1	1	1	1	39.316	1	1	1	1	1	1	1	1	1
Ipo9	1	1	1	1	1	67.0715	1	1	1	1	1	1	1	1	1	1	1	1	1	1	1
Iqgap3	1	1	1	1	1	177.76	1	1	1	1	1	1	1	1	1	1	1	1	1	1	1
Iqsec1	1	63.3886	114.86	1	1	1	53.2695	61.167	1	85.9906	83.0119	1	53.6501	1	1	1	83.9679	1	1	88.1742	1
Iqsec2	1	1	1	1	1	1	1	1	1	54.4726	1	1	1	1	1	1	1	1	1	1	1
Irak2	1	1	1	1	1	1	1	1	39.8977	1	1	1	1	1	1	1	1	1	1	1	1
Irak4	52.6394	1	1	1	1	1	1	1	55.7547	1	1	1	1	1	1	39.5751	1	1	1	1	1
Irf2bp1	1	1	1	1	57.7357	53.012	1	1	1	47.6066	1	1	1	1	1	1	1	1	57.7009	1	1
Irf5	121.363	1	1	1	1	1	1	1	240.372	1	1	215.305	1	1	164.889	318.377	1	1	1	114.903	1
Irf8	286.271	78.1904	79.9274	65.3134	1	80.9153	77.0965	87.3832	181.877	56.3724	83.8033	1957.34	1	1	3518.75	235.806	77.8454	53.1463	45.3794	279.676	434.181
Irgm2	1	1	1	1	1	1	66.0371	1	1	95.9072	1	1	1	1	1	1	1	1	106.981	1	1
Isg20	1	1	1	1	1	1	1	1	1	84.3244	1	1	1	1	1	1	1	1	1	1	1
Islr	1	1	1	1	1	1	88.8739	1	1	1	1	1	1	1	1	1	1	1	1	1	1
Isoc2a	1	1	1	1	1	1	1	1	1	1	1	1	1	1	1	67.7312	1	1	1	1	1
Ist1	76.2762	1	1	1	1	1	44.7607	1	1	1	1	1	54.1457	1	63.2294	1	46.6244	1	42.8373	1	1
Isy1	1	1	1	1	1	1	1	1	1	1	1	1	1	1	1	1	1	88.446	1	1	1
Isyna1	1	1	1	1	53.6933	1	1	1	1	1	1	67.745	1	1	1	1	1	36.4435	1	1	1
Itfg2	1	1	1	1	1	1	1	1	1	1	1	1	1	1	1	1	1	77.0933	1	1	1
Itfg3	94.2218	1	1	1	47.4085	1	1	1	1	1	1	1	1	1	1	1	1	1	1	1	1
Itga1	1	59.606	1	1	1	53.6402	95.5912	68.4355	1	54.8782	1	1	57.7865	1	1	1	61.9654	1	70.1672	1	1
Itga4	1	1	1	1	1	1	1	1	168.589	1	1	47.2889	1	1	80.9987	108.193	1	1	1	125.852	105.773
Itga8	1	65.2552	1	1	1	1	75.206	72.6224	1	54.2246	81.217	1	1	1	1	1	84.5679	1	1	1	1
Itga9	205.759	253.017	251.749	1	53.8669	40.6842	221.037	142.201	1	216.439	290.413	1	214.32	1	1	1	287.313	1	40.6115	1	1
Itgae	1	1	1	1	1	1	1	1	1	1	1	87.0738	1	1	1	1	1	1	1	1	1
Itgal	667.483	1	1	238.656	1	1	80.5906	1	163.546	1	1	83.5476	1	1	101.939	110.849	1	184.249	1	1	271.412
Itgam	1	1	1	1	1	1	1	1	89.0783	1	1	1	1	1	1	1	1	1	1	1	1
Itgav	106.458	1	1	1	40.7298	1	56.9038	1	1	1	1	1	1	1	1	132.834	1	1	1	1	1
Itgax	1	1	1	1	1	1	1	1	85.2016	1	1	84.8371	1	1	39.7454	1	1	1	1	1	58.5707
Itgb2	146.953	1	1	358.497	1	1	1	1	287.262	1	1	102.267	1	1	130.016	175.849	1	228.776	1	1	451.148
Itgb3	1	1	1	1	1	1	69.2307	1	1	1	1	1	1	1	1	1	1	1	1	1	1
Itgb5	246.112	1	1	1	54.1442	1	118.354	1	1	1	1	1	1	1	1	269.046	1	1	1	1	1
Itgb7	1	1	1	230.531	1	1	1	1	159.848	1	1	165.303	1	1	269.964	1	1	300.163	1	143.722	397.457
Itih1	1	1	1	1	1	1	38.087	1	1	1	1	1	1	159.435	1	1	1	1	1	1	1
Itih2	1	1	1	1	237.589	1	1	1	1	1	1	1	1	201.374	1	1	1	1	1	1	1
Itih5	1	1	1	1	187.331	1	1	1	1	1	1	1	1	1	1	1	1	1	1	1	1
Itk	1	1	1	124.198	1	1	1	1	1	1	1	1	1	1	1	1	1	79.9846	1	1	1
Itm2a	1	1	1	1	1	1	42.0354	1	1	1	1	1	1	1	1	1	1	1	1	1	1
Itpa	1	1	1	1	39.1275	62.9858	1	1	1	1	1	31.0656	1	1	1	1	1	82.8495	1	1	74.6496
Itpr1	1	1	1	1	1	37.2084	83.603	1	78.7041	1	1	100.492	1	1	129.692	1	1	1	172.575	1	1
Itpripl1	1	1	1	1	1	1	39.6083	1	1	1	1	68.7989	1	1	1	67.1262	1	50.5027	1	1	1
Itsn2	1	1	1	1	1	1	1	1	1	1	1	1	1	1	1	1	1	25.1456	1	1	68.9379
Iws1	1	1	1	1	1	1	1	1	1	1	1	1	1	1	1	1	1	43.2124	1	1	1
Iyd	1	1	1	1	1	1	1	1	1	1	1	1	1	124.975	1	1	1	1	1	1	1
Jade1	1	1	1	1	1	95.8274	53.0474	1	1	1	1	1	1	1	1	1	1	1	36.8062	1	1
Jag1	1	1	1	1	72.3862	1	44.5149	1	1	1	1	1	196.217	1	1	1	1	1	1	1	1
Jak2	1	1	1	1	1	1	48.0337	1	62.6829	1	1	41.8409	1	1	1	1	1	1	1	1	1
Jakmip1	1	1	1	90.9024	1	1	1	1	1	1	1	1	1	1	43.472	1	1	45.7049	1	108.048	75.0785
Jam2	1	161.885	166.23	1	1	59.996	74.5754	204.039	1	186.641	142.799	1	601.953	1	1	1	153.174	1	844.997	1	1
Jarid2	1	1	1	1	1	1	1	1	52.7143	1	1	66.2444	1	1	1	1	1	1	1	1	1
Jdp2	76.1842	1	1	1	1	1	1	1	1	1	1	1	1	1	1	1	1	1	1	1	1
Jup	101.251	1	1	1	62.2854	74.0062	190.475	102.427	1	1	1	1	1	1	1	1	51.8721	1	151.955	1	1
Kank2	1	1	1	1	1	1	54.5648	1	1	1	1	1	1	1	1	1	1	1	1	1	1
Kank3	1	112.661	117.36	1	1	50.9471	50.4056	151.389	1	118.883	130.393	1	89.385	1	1	1	125.059	1	177.227	1	1
Kansl2	1	1	1	1	1	70.5246	1	1	1	53.6138	1	1	1	1	1	1	1	1	1	1	1
Kat2b	63.1665	57.3412	65.0891	1	41.1968	117.987	61.591	1	1	74.3117	83.8261	1	1	1	1	1	78.3074	1	1	1	1
Katna1	1	1	1	1	1	1	1	1	1	1	1	33.0737	1	1	1	1	1	54.2533	1	1	1
Kazald1	1	1	1	1	75.1985	1	1	1	1	1	1	1	1	1	1	1	1	1	1	1	1
Kbtbd11	1	1	1	59.7279	1	1	1	1	1	1	1	1	1	1	1	1	1	30.7871	1	1	1
Kbtbd2	1	60.1075	70.1182	1	1	57.9042	52.0031	1	1	74.7619	1	1	61.39	1	1	1	72.0398	1	1	1	1
Kcna2	199.172	1	1	1	1	1	1	1	1	1	1	1	1	1	1	1	1	1	1	1	1
Kcnab2	1	1	1	59.9943	1	1	1	1	1	1	1	1	1	1	1	1	1	49.7595	1	1	52.8616
Kcnb1	1	62.5908	60.3898	1	1	1	1	93.0378	1	88.4258	67.4202	1	1	1	1	1	64.1528	1	162.259	1	1
Kcne3	1	1	1	1	280.688	1	1	1	1	1	1	1	1	1	1	1	1	1	1	1	1
Kcnj8	1	1	1	1	1	1	199.842	1	1	1	1	1	1	1	1	1	1	1	1	1	87.7898
Kcnk1	1	1	1	1	130.933	1	1	1	1	1	1	1	1	1	1	1	1	1	1	1	1
Kcnk6	1	1	1	1	1	1	1	1	1	1	1	1	1	1	1	33.7464	62.7963	1	1	1	1
Kcnn4	1	1	1	63.1004	86.8951	1	1	1	1	1	1	39.1567	1	1	1	1	1	40.9636	1	1	1
Kcnq1	1	1	1	1	1	1	1	1	1	55.2468	1	1	1	1	1	1	54.5706	1	1	1	1
Kcnq1ot1	1	1	1	54.224	103.465	1	1	1	1	1	1	46.5659	92.4415	1	1	1	1	18.8801	1	1	77.3277
Kctd12	327.394	1	1	1	1	82.3641	60.1828	63.6163	108.243	1	1	105.319	1	1	210.576	216.664	1	38.4837	1	1	69.0423
Kctd12b	1	1	1	1	1	1	1	1	1	57.6282	1	1	1	1	1	1	1	1	1	1	1
Kctd13	1	1	1	1	1	1	1	1	1	1	1	1	1	1	1	37.0449	1	1	1	1	1
Kctd14	1	1	1	1	1	1	1	1	68.9039	1	1	94.359	1	1	52.396	1	1	1	1	1	1
Kctd2	1	61.6059	1	1	1	57.4292	38.2797	58.8129	1	63.7497	1	1	48.0277	1	1	1	69.0477	1	95.1242	1	1
Kdelc2	1	1	1	1	1	1	1	1	1	1	1	1	1	1	1	1	1	1	56.4623	1	1
Kdm1a	1	1	1	1	66.5884	1	49.5422	1	1	81.8642	1	1	1	1	1	1	1	1	1	1	1
Kdm2b	1	1	1	1	1	1	1	1	1	1	1	35.2486	1	1	1	61.3723	1	1	1	1	1
Kdm4a	1	1	1	1	1	1	1	1	1	1	1	1	1	1	45.7544	1	1	1	1	1	1
Kdm6b	61.9508	1	89.8801	1	60.8423	1	47.0107	1	56.9167	1	1	1	53.5879	1	40.0226	21.2511	1	1	1	1	1
Kdm7a	80.6304	1	1	1	1	1	1	1	86.071	1	1	57.4896	1	1	1	88.5445	1	1	1	71.4332	1
Keg1	1	1	1	1	1	1	1	1	1	1	1	1	1	196.599	1	1	1	1	1	1	1
Khdrbs3	1	1	1	1	1	55.5233	49.1478	60.1636	1	1	1	1	65.1588	1	1	1	1	1	69.501	1	1
Kidins220	59.0859	1	1	1	1	66.3876	1	1	1	1	1	1	1	1	1	1	1	1	1	1	1
Kif11	1	1	1	1	1	177.403	1	1	1	1	1	1	1	1	1	1	1	79.6712	1	1	1
Kif18b	1	1	1	1	1	88.6786	1	1	1	1	1	1	1	1	1	1	1	1	1	1	1
Kif20a	1	1	1	1	1	110.966	1	1	1	1	1	1	1	1	1	1	1	46.5686	1	1	1
Kif20b	1	1	1	1	1	116.386	1	1	1	1	1	1	1	1	1	1	1	81.1798	1	1	1
Kif22	1	1	1	1	1	192.751	1	1	1	1	1	1	1	1	1	1	1	147.136	1	1	1
Kif23	1	1	1	1	1	226.235	1	1	1	1	1	1	1	1	1	1	1	82.0553	1	1	1
Kif2a	1	1	1	53.59	1	1	1	1	1	1	1	1	1	1	1	49.912	1	74.7484	1	1	1
Kif2c	1	1	1	1	1	86.8691	1	1	1	1	1	1	1	1	1	1	1	86.1985	1	1	1
Kif3a	1	1	1	1	43.1865	1	1	1	1	68.3046	1	1	1	1	1	1	1	1	1	1	1
Kifap3	1	1	1	1	44.77	1	44.0596	1	1	1	1	1	1	1	1	1	1	1	106.665	1	1
Kifc1	1	1	1	1	1	87.1157	1	1	1	1	1	1	1	1	1	1	1	52.7167	1	1	1
Kifc3	1	1	1	1	335.934	50.6193	1	1	1	1	1	1	1	1	1	1	1	1	1	1	1
Kit	1	67.1909	127.405	1	1	108.899	71.4396	270.624	1	77.579	106.332	36.5729	1	1	1	1	130.972	1	214.075	1	1
Kitl	1	61.3011	1	1	1	59.8475	1	1	1	1	1	1	72.2128	1	1	1	61.8861	1	38.7784	1	1
Klc3	1	1	1	1	120.016	1	1	1	1	1	1	1	1	1	1	1	1	1	1	1	1
Klf4	1	1	1	1	1	1	1	74.8769	103.96	1	1	1	72.0584	1	1	1	1	1	125.621	1	1
Klhdc2	1	1	1	1	85.4739	29.1538	41.0146	57.2455	1	1	1	1	1	1	1	1	1	1	32.8513	1	1
Klhl24	1	1	1	1	1	1	1	1	1	37.2134	1	1	1	1	1	1	1	1	1	1	1
Klk1	1	1	1	1	1	1	1	1	1	1	1	1	1	1	1040.08	1	1	1	1	1	1
Klk1b27	1	1	1	1	1	1	1	1	1	1	1	1	1	1	356.294	1	1	1	1	1	1
Klk8	1	1	1	164.641	1	1	1	1	1	1	1	1	1	1	1	1	1	123.715	209.418	1	72.2831
Klkb1	1	1	1	1	1	1	1	1	1	1	1	1	1	76.1066	1	1	1	1	1	1	1
Klra17	1	1	1	1	1	1	1	1	1	1	1	1	1	1	279.25	1	1	1	1	1	1
Klra2	143.754	1	1	1	1	1	1	1	99.4744	1	1	1	1	1	1	310.664	1	1	1	1	1
Klra5	1	1	1	1	1	1	1	1	1	1	1	1	1	1	1	1	1	1	1	1	212.024
Klra7	1	1	1	1	1	1	1	1	1	1	1	1	1	1	1	1	1	1	1	1	379.433
Klra8	1	1	1	1	1	1	1	1	1	1	1	1	1	1	1	1	1	1	1	1	338.973
Klra9	1	1	1	1	1	1	1	1	1	1	1	1	1	1	1	1	1	1	1	1	400.839
Klrb1a	1	1	1	1	1	1	1	1	1	1	1	1	1	1	1	1	1	1	1	1	86.4377
Klrb1b	1	1	1	1	1	1	1	1	1	1	1	1	1	1	1	1	1	1	1	1	181.664
Klrb1c	1	1	1	197.05	1	1	1	1	1	1	1	1	1	1	1	1	1	1	1	1	737.833
Klrb1f	1	1	1	1	1	1	1	1	1	1	1	1	1	1	1	1	1	1	1	1	235.652
Klrc1	1	1	1	110.157	1	1	1	1	1	1	1	1	1	1	1	1	1	1	1	1	527.717
Klrc2	1	1	1	1	1	1	1	1	1	1	1	1	1	1	1	1	1	1	1	1	431.728
Klrd1	1	1	1	193.754	1	1	1	1	187.488	1	1	1	1	1	294.347	1	1	1	1	1	1411.7
Klre1	1	1	1	1	1	1	1	1	1	1	1	1	1	1	1	1	1	1	1	1	796.659
Klri2	1	1	1	1	1	1	1	1	1	1	1	1	1	1	1	1	1	1	1	1	82.6883
Klrk1	57.1367	1	1	180.134	1	1	1	1	78.8967	1	1	85.0593	1	1	1	1	1	1	1	1	789.018
Kmo	1	1	1	1	1	1	1	1	1	1	1	48.0205	1	98.1971	193.47	1	1	1	1	86.1792	1
Kmt2c	1	1	1	1	1	74.9818	51.747	1	1	1	1	1	52.8916	1	1	1	52.9305	1	1	1	1
Kng2	1	1	1	1	1	1	1	1	1	1	1	1	1	141.729	1	1	1	1	1	1	1
Knstrn	1	1	1	1	1	240.957	1	1	1	1	1	1	1	1	1	1	1	103.813	1	1	1
Kpna2	1	1	1	1	1	130.108	1	1	1	1	1	1	1	1	1	1	1	166.699	1	1	1
Kpna3	1	1	1	1	1	65.13	1	1	1	1	1	1	1	1	1	1	1	1	1	1	1
Krt10	1	1	1	1	1	49.669	1	1	1	1	1	1	1	1	1	1	1	1	1	1	1
Krt18	1	50.4073	55.2534	1	2140.06	143.994	39.7194	1	38.4555	39.027	1	29.0841	1	239.902	1	1	1	33.7858	47.5207	57.8581	1
Krt19	1	1	1	1	666.383	1	1	1	1	1	1	1	1	1	1	1	1	1	1	1	1
Krt23	1	1	1	1	300.336	1	1	1	1	1	1	1	1	1	1	1	1	1	1	1	1
Krt7	1	1	1	1	202.807	1	1	1	1	1	1	1	1	1	1	1	1	1	1	1	1
Krt8	1	1	1	1	1694.61	69.7165	1	1	1	1	1	1	1	209.953	1	1	1	20.9595	1	1	1
Krtcap3	1	1	1	1	73.3465	1	1	1	1	1	1	1	1	1	1	1	1	1	1	1	1
Kti12	1	63.5544	64.9431	1	1	1	1	70.7431	1	89.9315	1	1	49.969	1	1	57.3428	1	45.1847	1	1	1
Kynu	1	1	1	1	1	1	1	1	1	1	1	49.9764	1	62.5984	54.0153	1	1	1	1	1	1
Lacc1	60.6814	1	1	1	1	1	1	1	1	1	1	59.2002	1	1	1	184.495	1	1	1	1	1
Lactb2	1	1	1	1	1	1	1	1	1	1	1	1	1	140.374	1	1	1	1	1	1	1
Lag3	1	1	1	1	1	1	1	1	1	1	1	1	1	1	309.023	1	1	1	1	1	89.3207
Lair1	305.759	1	1	1	1	1	1	1	60.0815	1	1	1	1	1	687.384	329.537	1	1	1	1	1
Lama1	1	1	1	1	1	1	86.3087	1	1	1	1	1	1	1	1	1	1	1	1	1	1
Lama4	1	145.458	159.785	1	48.6619	74.7275	55.169	68.0061	1	91.089	146.231	1	149.869	1	1	1	135.407	1	1	1	1
Lamb1	1	1	1	1	1	1	155.454	1	1	1	1	1	1	1	1	1	1	1	1	1	1
Lamb3	1	1	1	1	1	1	1	1	1	1	1	1	1	1	1	1	1	41.6112	1	80.9748	91.6211
Lamc1	1	1	1	1	1	1	136.291	1	1	1	1	1	1	1	1	1	1	1	60.8201	1	1
Lamc3	1	1	1	1	67.1378	1	1	1	1	1	1	1	1	1	1	1	1	1	1	1	1
Lancl1	1	1	1	1	1	1	1	1	1	1	1	1	1	1	1	66.9252	1	1	1	1	1
Lap3	62.3012	1	1	1	67.057	1	1	1	1	1	1	43.6352	1	233.257	40.2256	75.8925	1	1	1	1	1
Laptm4b	1	1	56.2977	1	134.159	1	81.1452	1	1	71.9252	1	1	1	1	1	1	1	1	1	1	1
Larp1b	1	1	1	1	1	117.882	1	1	1	1	1	50.2048	1	41.4305	1	1	1	1	1	1	1
Lars2	1	1	1	1	1	1	1	1	1	65.21	1	1	1	1	1	1	1	1	1	1	1
Lat	1	1	1	420.267	1	1	1	1	1	1	1	1	1	1	1	1	1	448.074	1	1	131.73
Lat2	1	1	1	1	1	1	1	1	178.799	1	1	59.0603	1	1	131.853	161.619	1	1	1	102.075	168.462
Lax1	1	1	1	1	1	1	1	1	1	1	1	1	1	1	1	1	1	1	1	1	55.4388
Layn	1	1	1	1	1	1	1	1	1	1	1	1	1	1	1	1	1	1	89.9804	1	1
Lbp	1	1	1	1	1	42.1919	1	81.8154	1	1	1	1	74.7908	41.0334	1	1	1	1	275.654	1	1
Lcat	1	1	1	1	1	1	1	1	1	1	1	1	1	251.243	1	62.9018	1	1	1	1	1
Lck	1	1	1	540.493	1	1	1	1	1	1	1	1	1	1	1	1	1	586.619	1	1	570.902
Lcmt1	1	1	1	1	93.0596	1	34.2517	1	1	58.0057	1	1	1	1	1	1	1	32.475	103.512	1	1
Lcn2	1	1	1	1	246.44	1	1	1	1	1	1	1	1	1	1	1	1	1	1	1	1
Lcorl	1	1	1	1	1	56.7885	1	1	1	1	1	1	1	1	1	1	1	1	1	1	1
Lcp2	201.399	1	1	117.83	1	1	1	1	78.3427	1	1	1	1	1	1	88.1282	1	83.1438	1	1	77.2907
Ldb2	1	139.824	144.562	1	1	62.1584	88.6683	79.4895	1	114.561	155.228	1	431.5	1	1	1	131.033	1	1	1	1
Ldhd	1	1	1	1	1	1	1	1	1	1	1	1	1	68.7711	1	1	1	1	1	1	1
Ldlrad3	1	1	1	1	1	1	1	1	68.7771	1	1	1	1	1	52.4145	1	1	1	1	1	1
Ldlrap1	1	1	1	1	1	1	59.4106	1	1	1	1	1	1	1	1	1	1	1	1	1	1
Lect2	1	1	1	1	1	1	1	1	1	1	1	1	1	115.463	1	1	1	1	1	1	1
Lef1	1	1	1	74.1869	1	1	1	1	1	1	1	1	1	1	1	1	1	46.527	1	1	1
Lefty1	1	1	1	1	1	1	1	1	1	1	1	1	1	1	224.232	1	1	1	1	1	1
Lemd2	1	1	1	1	1	1	1	1	1	44.9377	1	26.5191	1	1	1	1	1	1	1	1	1
Leo1	1	1	1	1	1	1	1	1	1	1	1	1	1	1	1	1	1	1	98.3999	1	1
Leprel2	1	1	1	1	1	1	73.8376	1	1	1	1	1	1	1	1	1	1	1	22.6674	1	1
Lfng	131.852	1	1	147.262	1	61.3612	1	78.445	33.5928	1	1	34.5143	1	1	1	130.621	1	65.5471	44.0216	1	344.455
Lgals3	558.116	1	1	58.5317	41.5941	1	74.1226	1	1265.56	1	1	780.707	1	1	109.394	657.946	1	49.1645	1	1	102.172
Lgals4	1	1	1	1	1	1	1	1	1	1	1	1	1	1	51.8755	1	1	1	1	1	1
Lhfp	1	1	1	1	73.8393	109.127	451.769	1	1	1	1	1	1	1	1	1	1	1	1	1	1
Lhfpl2	1	217.465	236.525	1	1	133.107	149.484	291.966	1	208.883	197.64	1	89.5401	1	1	49.815	271.64	1	299.24	1	1
Lhx2	1	1	1	1	1	1	186.077	1	1	1	1	1	1	1	1	1	1	1	1	1	1
Lhx6	1	1	1	1	1	1	1	1	1	1	1	1	1	1	1	1	1	1	69.5565	1	1
Lig1	1	1	1	1	54.1181	227.722	1	1	1	1	1	124.575	1	1	1	1	1	191.762	1	1	1
Lilra5	217.534	1	1	1	1	1	1	1	1	1	1	1	1	1	1	346.169	1	1	1	1	1
Lilrb4	158.274	1	1	1	1	1	1	1	200.126	1	1	1	1	1	1	327.03	1	1	1	1	56.3656
Lims2	1	1	1	1	1	1	1	1	1	1	1	1	73.2149	1	1	1	1	1	192.461	1	1
Lin7c	1	1	1	1	55.5315	80.63	45.3102	1	1	1	1	30.6283	1	1	1	1	61.6229	1	1	1	1
Lipc	1	1	1	1	1	1	1	1	1	1	1	1	1	72.6588	1	1	1	1	1	1	1
Lipe	1	1	1	1	1	1	1	1	1	1	1	37.6187	1	1	1	1	1	1	1	1	1
Lipt2	1	1	1	1	89.9033	1	1	1	1	1	1	1	1	1	1	1	1	1	1	1	1
Llgl2	1	1	1	1	71.6168	1	1	1	1	1	1	1	1	1	1	1	1	1	1	1	1
Lman2l	1	1	1	1	1	1	1	1	1	1	1	1	1	1	82.1526	1	1	1	1	1	1
Lmbr1l	1	1	1	1	1	1	1	1	1	1	1	1	1	1	1	1	1	57.643	1	1	1
Lmcd1	1	1	1	1	88.7776	1	1	1	1	1	1	1	1	1	1	1	1	1	121.547	1	1
Lmf1	1	1	1	1	36.871	1	1	1	1	1	1	1	1	1	46.7012	1	1	1	1	1	1
Lmf2	1	1	1	1	1	146.9	41.3987	1	1	60.84	1	1	67.6455	1	1	1	1	28.5159	38.6959	1	1
Lmna	1	1	1	1	128.791	1	42.4033	1	1	1	1	1	1	1	1	1	1	1	108.071	1	1
Lmnb1	1	1	1	1	1	274.284	1	1	57.634	1	1	67.8245	1	1	1	1	1	325.633	1	1	1
Lmnb2	1	1	1	1	1	153.774	1	1	1	1	1	1	1	1	1	1	1	1	1	1	1
Lmo7	1	1	1	1	40.3804	1	1	1	1	1	1	1	62.6969	1	1	1	1	1	1	1	1
Lnx2	1	1	1	1	1	1	1	1	1	53.8094	1	1	1	1	1	1	1	1	1	1	1
Lonp1	1	1	1	1	68.7716	1	1	1	1	1	1	1	1	78.7525	1	1	1	21.4372	99.1091	1	1
Lonp2	1	1	1	1	56.6723	1	1	1	1	67.7121	1	1	1	133.037	1	51.1289	1	36.976	1	1	1
Loxl2	1	1	1	1	1	1	61.7529	1	1	1	1	1	1	1	1	1	1	1	1	1	1
Lpcat2	113.224	1	1	1	1	1	1	1	47.6779	1	1	1	1	1	1	407.602	1	1	1	1	1
Lpcat3	1	1	1	1	81.246	1	1	1	1	64.9019	1	1	1	1	1	1	1	58.532	161.146	1	1
Lpcat4	1	1	1	50.8924	1	1	1	1	1	1	1	1	1	1	1	1	1	1	1	1	1
Lphn1	1	1	1	1	1	61.1009	54.5303	1	1	1	1	1	1	1	1	1	1	1	73.3911	1	1
Lphn2	1	153.641	181.05	1	1	60.0875	77.9965	135.94	1	154.846	186.567	1	177.383	1	1	1	211.023	1	32.5464	1	1
Lpin2	1	1	1	1	1	1	1	1	1	1	1	1	1	1	1	73.5592	1	37.0099	1	1	1
Lpl	981.314	1	1	1	1	1	161.263	1	1	1	1	1	1	1	1	60.3251	1	1	1	1	1
Lppr5	1	1	1	1	1	1	1	1	1	1	1	1	1	1	1	1	1	1	111.378	1	1
Lpxn	62.9303	1	1	85.7828	1	1	1	1	1	1	1	30.7609	1	1	1	102.356	1	71.7393	1	81.214	74.0912
Lrat	1	1	1	1	1	64.9484	781.389	1	1	1	99.0039	1	1	1	1	1	1	1	1	1	1
Lrch1	1	1	1	1	1	1	1	1	1	1	1	1	1	1	46.3955	71.2589	1	1	40.2706	1	1
Lrch4	1	1	1	1	1	1	1	1	1	1	1	1	1	1	56.6646	1	1	1	1	1	55.6625
Lrmp	48.7545	1	1	76.2477	1	1	1	1	1	1	1	40.144	56.4258	1	60.3539	1	1	71.2524	1	84.2585	108.739
Lrp1	585.653	1	1	1	45.8989	51.4819	365.83	1	113.366	49.7241	1	1	1	73.2896	1	130.406	1	1	1	1	1
Lrp8	1	1	1	1	1	1	1	1	1	1	1	1	1	1	56.3148	1	1	1	1	1	1
Lrrc16a	1	1	1	1	57.1057	1	1	1	1	1	1	1	1	1	96.234	1	1	1	1	1	1
Lrrc25	168.514	1	1	1	1	1	1	1	112.907	1	1	65.9418	1	1	1	95.049	1	1	1	1	1
Lrrc32	1	136.53	127.753	1	1	56.2131	131.68	103.669	1	89.4408	168.733	1	111.336	1	1	1	178.012	1	52.6492	1	1
Lrrc42	1	1	1	1	85.2763	1	1	1	1	1	1	1	1	1	1	1	1	1	1	1	1
Lrrc4c	1	1	1	1	1	1	50.6788	1	1	1	1	1	1	1	1	1	1	1	1	1	1
Lrrc8a	1	135.542	221.291	1	64.211	91.424	119.202	116.804	1	92.8299	118.819	1	157.296	1	1	1	123.178	1	114.883	1	1
Lrrc8b	1	1	1	1	1	54.136	1	1	1	1	1	1	1	1	1	1	1	1	1	1	1
Lrrfip2	1	1	1	1	51.7637	1	46.492	1	71.6539	1	1	47.1534	1	1	1	1	1	1	97.3624	1	1
Lrrk1	1	1	1	50.6908	1	1	59.3698	1	79.1544	1	1	58.3894	1	1	53.2867	1	1	1	1	1	125.651
Lrrk2	1	1	1	1	1	1	1	1	1	1	1	54.7889	1	1	1	1	1	1	33.2494	50.7643	1
Lrwd1	1	1	1	1	1	1	1	1	1	1	1	39.6623	1	1	1	1	1	1	1	1	1
Lsp1	1	1	1	579.205	1	1	1	1	1144.05	1	1	851.607	1	1	1235.27	190.151	1	797.743	1	490.099	378.824
Lsr	1	1	1	1	179.082	1	1	1	50.7107	1	1	44.0115	1	155.264	1	72.2738	1	1	1	1	1
Ltb	1	1	1	843.166	72.3177	1	1	1	97.3468	1	1	1	1	1	1	1	1	616.621	1	919.482	478.885
Ltb4r1	1	1	1	1	1	1	1	1	118.983	1	1	1	1	1	1	1	1	1	1	1	1
Ltbp1	1	1	1	1	1	1	1	1	1	1	1	1	1	1	1	1	1	1	78.3706	1	1
Ltc4s	146.542	77.7129	79.873	1	1	245.341	59.6154	215.786	1	90.572	79.7684	1	1	1	1	1	84.3141	1	1	1	1
Ltv1	1	1	1	1	1	1	1	1	1	1	1	1	1	1	1	1	1	1	61.8989	1	1
Lum	1	1	1	1	1	1	416.74	1	1	1	1	1	1	1	1	1	1	1	1	1	1
Lurap1l	1	1	1	1	521.269	1	1	1	1	1	1	1	1	67.544	1	1	1	1	1	1	1
Ly6c1	1	1	1	1	1	1	1	1	1	1	1	1	212.84	1	1	1	1	1	1	1	1
Ly6c2	1	1	1	311.405	1	1	1	1	583.911	1	1	47.2585	1	1	2999.14	1	1	347.207	1	1	410.628
Ly6d	1	1	1	1	1	1	1	1	1	1	1	1	1	1	3824.09	1	1	1	1	1809.53	1
Ly6g5b	1	1	1	68.3368	1	1	1	1	1	1	1	1	1	1	1	1	1	1	1	1	1
Ly6i	1	1	1	1	1	1	1	1	150.034	1	1	1	1	1	1	1	1	1	1	1	1
Ly6k	1	1	1	1	1	1	1	1	1	1	1	1	1	1	80.9262	1	1	1	1	1	1
Ly86	418.596	1	1	1	1	1	47.5784	1	394.234	1	1	181.815	1	1	628.163	876.076	1	1	1	345.14	1
Ly9	94.567	1	1	118.715	1	1	1	1	1	1	1	1	1	1	1	62.8619	1	72.999	1	56.8148	68.3833
Lyl1	1	1	1	1	1	1	1	1	113.191	1	1	1	1	1	1	176.889	1	1	1	57.1036	1
Lyrm9	1	1	1	1	1	1	1	1	1	1	1	1	1	1	1	1	1	47.39	1	1	1
Lyve1	1	286.227	300.659	1	1	256.718	124.14	260.872	1	358.916	281.411	1	1	1	1	1	383.363	1	1	1	1
Lyz2	3603.39	232.218	271.791	244.832	178.644	216.14	550.857	203.562	15292.9	260.349	278.917	660.502	202.474	350.278	207.589	12282.1	221.371	124.156	138.501	247.129	255.405
Mad2l1	1	1	1	1	1	88.2401	1	1	1	1	1	1	1	1	1	1	1	147.36	1	1	1
Mad2l1bp	1	1	1	1	1	62.7812	1	1	1	1	1	1	1	1	1	1	1	1	1	1	1
Madd	106.517	1	1	1	1	1	1	1	1	1	1	32.5471	1	1	1	61.0839	1	1	1	1	1
Mafb	570.256	1	1	1	1	1	52.3239	1	1	1	1	1	1	78.7654	1	472.341	1	1	88.0646	1	1
Maged2	1	90.1529	63.0509	1	90.4279	89.5561	78.6728	68.8017	1	79.9151	1	1	131.904	1	1	1	58.6887	1	46.2817	1	1
Mageh1	1	1	1	1	1	1	59.2889	61.1745	1	56.6693	1	1	67.9387	1	1	1	1	1	73.6092	1	1
Magi1	1	1	1	1	121.85	1	1	1	1	1	1	1	1	1	1	1	1	1	1	1	1
Magohb	1	1	1	1	50.4977	84.315	1	1	1	1	1	51.6923	1	1	1	1	1	1	1	1	1
Mak16	1	1	1	1	1	1	1	1	1	1	1	43.1873	1	1	59.9731	1	1	106.868	1	1	1
Mal	1	1	1	1	61.6995	1	1	1	1	1	1	1	1	1	1	1	1	1	1	1	1
Mal2	1	1	1	1	63.4751	1	1	1	1	1	1	1	1	1	1	1	1	1	1	1	1
Mamdc2	1	1	1	1	1	1	73.6686	1	1	1	1	1	1	1	1	1	1	1	1	1	1
Maml2	1	1	54.7717	1	1	1	1	1	1	1	1	1	59.3585	1	1	1	1	1	1	1	1
Man1a2	1	1	1	1	46.4443	40.3155	47.0143	1	1	1	1	48.748	63.2269	1	81.0227	1	1	1	60.4685	1	1
Man1c1	1	1	1	1	1	1	36.3191	1	1	89.6383	1	1	1	1	74.9455	1	1	1	30.6196	1	1
Map1s	1	1	1	1	1	1	1	1	1	1	1	1	1	1	1	48.8648	1	1	1	1	1
Map2k7	1	1	1	1	1	1	1	1	1	1	1	1	1	1	1	66.9252	1	1	38.4975	1	1
Map3k1	1	1	1	59.5931	167.891	71.2468	1	1	93.0463	1	1	49.7464	1	1	95.8867	100.268	1	34.2499	1	157.99	75.1164
Map3k14	1	1	1	1	1	1	1	1	61.5581	1	1	1	1	1	1	53.6279	1	1	1	1	1
Map3k3	1	1	1	1	1	1	1	1	1	1	1	1	1	1	1	1	1	1	60.0885	1	1
Map3k8	71.638	1	1	1	1	1	1	1	1	1	1	1	1	1	1	68.6891	1	1	1	1	1
Map4k1	1	1	1	1	1	1	1	1	56.3736	1	1	69.2704	1	1	67.0127	1	1	43.444	1	93.887	1
Map4k2	1	57.3529	88.2713	1	1	88.0992	43.0959	57.7356	1	1	1	1	1	1	50.2725	1	66.0129	56.3738	79.097	1	1
Map4k3	1	1	1	1	46.7117	1	53.1011	1	1	1	1	1	1	1	1	1	1	1	1	1	1
Map4k5	1	50.0387	59.5083	1	1	1	42.2241	64.7015	1	59.3169	1	1	1	1	1	1	64.1884	1	1	1	1
Mapk12	1	95.5477	82.5857	1	1	49.0793	49.517	103.133	1	94.5252	72.0164	1	57.4772	1	1	1	102.198	1	79.7768	1	1
Mapk13	1	1	1	1	56.0396	1	1	1	1	1	1	1	1	1	1	1	1	1	1	1	1
Mapk8ip1	1	1	1	1	90.8284	1	1	1	1	1	1	1	1	1	1	1	1	1	1	1	1
Mapkapk3	1	1	1	1	1	1	1	1	46.5795	1	1	1	1	1	1	1	1	28.982	1	1	1
Mapt	1	1	1	1	1	1	137.561	1	1	1	1	1	1	1	1	1	1	1	1	1	1
2022-03-01	1	1	1	1	1	1	1	1	40.8842	1	1	1	1	246.269	1	1	1	1	1	1	1
2022-03-01	56.6375	1	1	1	1	1	1	1	51.4296	1	1	62.174	1	1	1	1	1	1	1	95.2892	1
2022-03-06	1	1	61.6614	1	1	1	43.3671	1	1	1	1	1	1	1	1	1	53.8452	1	1	1	1
2022-03-08	55.9178	1	1	1	39.8207	1	1	1	1	1	1	1	1	1	1	1	1	1	1	1	1
Marco	536.856	1	1	1	1	1	1	1	1	1	1	1	1	1	1	1	1	1	1	1	1
Mark4	1	53.1338	1	1	1	1	1	52.062	1	1	1	1	1	1	1	1	64.3652	1	57.2116	1	1
Masp2	1	1	1	1	1	1	1	1	1	1	1	1	1	230.505	1	89.5042	1	36.5538	1	1	1
Mast2	1	1	1	1	1	64.8506	1	1	1	1	1	1	1	1	1	1	1	1	1	1	1
Mat1a	1	1	1	54.7573	38.2589	1	1	1	1	1	1	27.0506	1	424.784	1	43.2011	1	1	1	1	62.9604
[truncated: 1,814 more rows]

## Sheet: SuppleTable6
Supplementary Table 6: Results of cell subtype proportion analysis
	Cd163+ Macrophage	Steallate	Endotherial_7	Endotherial_4	Dendritic_2	Endotherial_6	hepatocyte	Ccr2+ Macrophage	Endotherial_3	unKnown2
DM1	0.000587984	0	0.00260904	0.049297	0	0	0.814767	0.00116287	0.131576	0
DM2	0.00158563	0.00732925	0.0174102	0.0680062	0	0.00243081	0.775989	0.00539526	0.116887	0
DM3	0	0	0	0.072215	0	0	0.827792	0.00237096	0.0976224	0
DM4	0	0	0.00735246	0.0181563	0.00373649	0.00449405	0.804251	0.000409619	0.159827	0.0017733
DM5	0	0	0	0.086195	0	0	0.79412	0.00274852	0.116936	0
DM6	0	0	0	0.0558876	0	0.00398663	0.819402	0.00224818	0.118476	0
SM1	0.00147185	0	0.0171247	0.00636562	0.00607245	0.00101297	0.810774	0	0.155955	0.00122318
SM2	0	0	0.000770284	0.0556201	0	0.00129309	0.831535	0.00209379	0.108687	0
SM3	0.00593584	0.000630688	0.00747435	0	0.00759076	0.00283058	0.812586	0	0.160863	0.00208892
SM4	0.00677772	0.000670077	0.0135046	0.00402768	0.0104553	0.00196015	0.809514	0	0.151342	0.00174833
SM5	0.00413039	0.0034087	0.0130306	0	0.00783108	0	0.818265	0	0.151497	0.0018369
SM6	0.00544964	0.00462809	0.0112799	0	0.00817285	0.00118007	0.801561	0	0.165876	0.00185162
t-test	0.0207029	0.82423	0.135475	0.00491382	0.00689303	0.655712	0.388456	0.0331943	0.0586157	0.0225679
VDD average	0.000362269	0.00122154	0.00456195	0.0582929	0.000622749	0.00181858	0.806053	0.00238924	0.123554	0.000295551
VDS average	0.00396091	0.00155626	0.0105308	0.0110022	0.00668707	0.00137947	0.814039	0.000348965	0.149037	0.00145816
